# Supplementary material for: Integrative analysis of TCGA data identifies miRNAs as drug-specific survival biomarkers
Source: Sci Rep. 2022 Apr 26;12:6785. doi: 10.1038/s41598-022-10662-6 (PMC9042876; doi:10.1038/s41598-022-10662-6)
Supplement: Supplementary file 2 — Supplementary Table 2. [file 41598_2022_10662_MOESM2_ESM.csv]

Supplementary Table 2. Drug treatment records
Drug treatment data for all the patients analysed in this study. The drug names were standardized manually by our group previously.
bcr_patient_barcode	drug	cancer_type
TCGA-OR-A5JM-01A	Sunitinib	ACC
TCGA-OR-A5JM-01A	Ketoconazole	ACC
TCGA-OR-A5JY-01A	Capecitabine	ACC
TCGA-OR-A5K2-01A	Doxorubicin	ACC
TCGA-OR-A5K2-01A	Cisplatin	ACC
TCGA-OR-A5K2-01A	Carboplatin	ACC
TCGA-OR-A5K2-01A	Etoposide	ACC
TCGA-OU-A5PI-01A	Etoposide	ACC
TCGA-OU-A5PI-01A	Doxorubicin	ACC
TCGA-OU-A5PI-01A	Cisplatin	ACC
TCGA-OU-A5PI-01A	Mitotane	ACC
TCGA-OU-A5PI-01A	Carboplatin	ACC
TCGA-OU-A5PI-01A	Streptozocin	ACC
TCGA-OU-A5PI-01A	Bevacizumab	ACC
TCGA-PK-A5HB-01A	Sorafenib	ACC
TCGA-BL-A0C8-01A	BCG	BLCA
TCGA-BT-A20N-01A	Gemcitabine	BLCA
TCGA-BT-A20N-01A	Cisplatin	BLCA
TCGA-BT-A20T-01A	Gemcitabine	BLCA
TCGA-BT-A20T-01A	Cisplatin	BLCA
TCGA-BT-A20T-01A	Docetaxel	BLCA
TCGA-BT-A20T-01A	Oxaliplatin	BLCA
TCGA-BT-A2LA-01A	Carboplatin	BLCA
TCGA-BT-A2LA-01A	Etoposide	BLCA
TCGA-BT-A2LD-01A	Carboplatin	BLCA
TCGA-BT-A2LD-01A	Paclitaxel	BLCA
TCGA-BT-A3PJ-01A	Gemcitabine	BLCA
TCGA-BT-A3PJ-01A	Carboplatin	BLCA
TCGA-BT-A42B-01A	Gemcitabine	BLCA
TCGA-BT-A42B-01A	Cisplatin	BLCA
TCGA-BT-A42B-01A	Paclitaxel	BLCA
TCGA-BT-A42E-01A	Carboplatin	BLCA
TCGA-BT-A42E-01A	Gemcitabine	BLCA
TCGA-C4-A0EZ-01A	Carboplatin	BLCA
TCGA-C4-A0EZ-01A	Etoposide	BLCA
TCGA-C4-A0EZ-01A	Doxorubicin	BLCA
TCGA-CF-A47S-01A	BCG	BLCA
TCGA-CF-A47S-01A	Doxorubicin	BLCA
TCGA-CF-A47T-01A	Carboplatin	BLCA
TCGA-CF-A47T-01A	Fluorouracil	BLCA
TCGA-CU-A3YL-01A	Gemcitabine	BLCA
TCGA-CU-A3YL-01A	Cisplatin	BLCA
TCGA-DK-A1A7-01A	Gemcitabine	BLCA
TCGA-DK-A1A7-01A	Cisplatin	BLCA
TCGA-DK-A1AA-01A	NOS	BLCA
TCGA-DK-A1AB-01A	NOS	BLCA
TCGA-DK-A1AC-01A	Gemcitabine	BLCA
TCGA-DK-A1AC-01A	Cisplatin	BLCA
TCGA-DK-A1AD-01A	NOS	BLCA
TCGA-DK-A1AF-01A	Gemcitabine	BLCA
TCGA-DK-A3IQ-01A	Carboplatin	BLCA
TCGA-DK-A3IQ-01A	Gemcitabine	BLCA
TCGA-DK-A3IU-01A	Gemcitabine	BLCA
TCGA-DK-A3IU-01A	Carboplatin	BLCA
TCGA-DK-A3IV-01A	Gemcitabine	BLCA
TCGA-DK-A3IV-01A	Cisplatin	BLCA
TCGA-DK-A3WW-01A	Gemcitabine	BLCA
TCGA-DK-A3WW-01A	Cisplatin	BLCA
TCGA-DK-A3WW-01A	Paclitaxel	BLCA
TCGA-DK-A3WX-01A	Gemcitabine	BLCA
TCGA-DK-A3WX-01A	Cisplatin	BLCA
TCGA-DK-A3WY-01A	Gemcitabine	BLCA
TCGA-DK-A3WY-01A	Cisplatin	BLCA
TCGA-DK-A6B2-01A	Gemcitabine	BLCA
TCGA-DK-A6B5-01A	Paclitaxel	BLCA
TCGA-DK-A6B5-01A	Cisplatin	BLCA
TCGA-DK-A6B5-01A	Gemcitabine	BLCA
TCGA-DK-A6B6-01A	Gemcitabine	BLCA
TCGA-DK-A6B6-01A	Cisplatin	BLCA
TCGA-DK-AA6M-01A	Gemcitabine	BLCA
TCGA-DK-AA6M-01A	Cisplatin	BLCA
TCGA-DK-AA6P-01A	Gemcitabine	BLCA
TCGA-DK-AA6P-01A	Cisplatin	BLCA
TCGA-DK-AA6R-01A	Gemcitabine	BLCA
TCGA-DK-AA6R-01A	Cisplatin	BLCA
TCGA-DK-AA6S-01A	Ifosfamide	BLCA
TCGA-DK-AA6S-01A	Cisplatin	BLCA
TCGA-DK-AA6S-01A	Paclitaxel	BLCA
TCGA-DK-AA6T-01A	Gemcitabine	BLCA
TCGA-DK-AA6T-01A	Carboplatin	BLCA
TCGA-DK-AA6U-01A	Gemcitabine	BLCA
TCGA-DK-AA6U-01A	Cisplatin	BLCA
TCGA-DK-AA6W-01A	Gemcitabine	BLCA
TCGA-DK-AA76-01A	Cisplatin	BLCA
TCGA-DK-AA76-01A	Gemcitabine	BLCA
TCGA-DK-AA77-01A	Ipilimumab	BLCA
TCGA-DK-AA77-01A	Nivolumab	BLCA
TCGA-E5-A2PC-01A	Methotrexate	BLCA
TCGA-E5-A2PC-01A	Vinblastine	BLCA
TCGA-E5-A2PC-01A	Doxorubicin	BLCA
TCGA-E5-A2PC-01A	Cisplatin	BLCA
TCGA-E5-A4TZ-01A	Gemcitabine	BLCA
TCGA-E5-A4TZ-01A	Cisplatin	BLCA
TCGA-E5-A4U1-01A	Gemcitabine	BLCA
TCGA-E5-A4U1-01A	Cisplatin	BLCA
TCGA-E5-A4U1-01A	NOS	BLCA
TCGA-E5-A4U1-01A	Docetaxel	BLCA
TCGA-FD-A3B4-01A	Gemcitabine	BLCA
TCGA-FD-A3B4-01A	Cisplatin	BLCA
TCGA-FD-A3SJ-01A	Carboplatin	BLCA
TCGA-FD-A3SJ-01A	Gemcitabine	BLCA
TCGA-FD-A3SJ-01A	Vinblastine	BLCA
TCGA-FD-A3SJ-01A	Doxorubicin	BLCA
TCGA-FD-A3SJ-01A	Cisplatin	BLCA
TCGA-FD-A3SJ-01A	Methotrexate	BLCA
TCGA-FD-A3SL-01A	Gemcitabine	BLCA
TCGA-FD-A3SL-01A	Cisplatin	BLCA
TCGA-FD-A3SN-01A	Cisplatin	BLCA
TCGA-FD-A3SN-01A	Gemcitabine	BLCA
TCGA-FD-A3SO-01A	Gemcitabine	BLCA
TCGA-FD-A3SO-01A	Cisplatin	BLCA
TCGA-FD-A3SP-01A	Vinblastine	BLCA
TCGA-FD-A3SP-01A	Methotrexate	BLCA
TCGA-FD-A3SP-01A	Doxorubicin	BLCA
TCGA-FD-A3SP-01A	Cisplatin	BLCA
TCGA-FD-A3SQ-01A	Cisplatin	BLCA
TCGA-FD-A3SQ-01A	Gemcitabine	BLCA
TCGA-FD-A3SR-01A	Gemcitabine	BLCA
TCGA-FD-A3SR-01A	Cisplatin	BLCA
TCGA-FD-A3SS-01A	Gemcitabine	BLCA
TCGA-FD-A3SS-01A	Cisplatin	BLCA
TCGA-FD-A43S-01A	Gemcitabine	BLCA
TCGA-FD-A43S-01A	Cisplatin	BLCA
TCGA-FD-A43U-01A	Cisplatin	BLCA
TCGA-FD-A43U-01A	Gemcitabine	BLCA
TCGA-FD-A5BS-01A	Gemcitabine	BLCA
TCGA-FD-A5BS-01A	Cisplatin	BLCA
TCGA-FD-A5C0-01A	Carboplatin	BLCA
TCGA-FD-A5C0-01A	Paclitaxel	BLCA
TCGA-FD-A5C1-01A	Cisplatin	BLCA
TCGA-FD-A5C1-01A	Gemcitabine	BLCA
TCGA-FD-A62S-01A	Gemcitabine	BLCA
TCGA-FD-A62S-01A	Carboplatin	BLCA
TCGA-FD-A6TA-01A	Methotrexate	BLCA
TCGA-FD-A6TA-01A	Vinblastine	BLCA
TCGA-FD-A6TA-01A	Doxorubicin	BLCA
TCGA-FD-A6TA-01A	Cisplatin	BLCA
TCGA-FD-A6TC-01A	Gemcitabine	BLCA
TCGA-FD-A6TC-01A	Carboplatin	BLCA
TCGA-FJ-A3Z7-01A	Cisplatin	BLCA
TCGA-FJ-A3Z7-01A	Gemcitabine	BLCA
TCGA-FJ-A3Z9-01A	Gemcitabine	BLCA
TCGA-FJ-A3Z9-01A	Cisplatin	BLCA
TCGA-FJ-A3ZF-01A	Gemcitabine	BLCA
TCGA-FJ-A3ZF-01A	Cisplatin	BLCA
TCGA-FJ-A871-01A	Gemcitabine	BLCA
TCGA-FJ-A871-01A	Cisplatin	BLCA
TCGA-FJ-A871-01A	Methotrexate	BLCA
TCGA-FJ-A871-01A	Vinblastine	BLCA
TCGA-FJ-A871-01A	Doxorubicin	BLCA
TCGA-G2-A2EC-01A	Bevacizumab	BLCA
TCGA-G2-A2EC-01A	Methotrexate	BLCA
TCGA-G2-A2EC-01A	Doxorubicin	BLCA
TCGA-G2-A2EC-01A	Vinblastine	BLCA
TCGA-G2-A2EC-01A	Cisplatin	BLCA
TCGA-G2-A2EF-01A	Methotrexate	BLCA
TCGA-G2-A2EF-01A	Vinblastine	BLCA
TCGA-G2-A2EF-01A	Doxorubicin	BLCA
TCGA-G2-A2EF-01A	Cisplatin	BLCA
TCGA-G2-A2EJ-01A	Paclitaxel	BLCA
TCGA-G2-A2EJ-01A	Mesna	BLCA
TCGA-G2-A2EJ-01A	Cisplatin	BLCA
TCGA-G2-A2EJ-01A	Ifosfamide	BLCA
TCGA-G2-A2EK-01A	Methotrexate	BLCA
TCGA-G2-A2EK-01A	Doxorubicin	BLCA
TCGA-G2-A2EK-01A	Vinblastine	BLCA
TCGA-G2-A2EK-01A	Cisplatin	BLCA
TCGA-G2-A2EL-01A	Etoposide	BLCA
TCGA-G2-A2EL-01A	Paclitaxel	BLCA
TCGA-G2-A3IB-01A	Methotrexate	BLCA
TCGA-G2-A3IB-01A	Doxorubicin	BLCA
TCGA-G2-A3IB-01A	Cisplatin	BLCA
TCGA-G2-A3IB-01A	Vinblastine	BLCA
TCGA-G2-A3IE-01A	Ifosfamide	BLCA
TCGA-G2-A3IE-01A	Doxorubicin	BLCA
TCGA-G2-A3IE-01A	Gemcitabine	BLCA
TCGA-G2-A3IE-01A	Methotrexate	BLCA
TCGA-G2-A3IE-01A	Vinblastine	BLCA
TCGA-G2-A3IE-01A	Cisplatin	BLCA
TCGA-G2-A3VY-01A	NOS	BLCA
TCGA-G2-AA3D-01A	Erlotinib	BLCA
TCGA-G2-AA3D-01A	Methotrexate	BLCA
TCGA-G2-AA3D-01A	Doxorubicin	BLCA
TCGA-G2-AA3D-01A	Vinblastine	BLCA
TCGA-G2-AA3D-01A	Cisplatin	BLCA
TCGA-G2-AA3F-01A	Methotrexate	BLCA
TCGA-G2-AA3F-01A	Vinblastine	BLCA
TCGA-G2-AA3F-01A	Doxorubicin	BLCA
TCGA-G2-AA3F-01A	Cisplatin	BLCA
TCGA-GC-A3YS-01A	Gemcitabine	BLCA
TCGA-GC-A3YS-01A	Cisplatin	BLCA
TCGA-GC-A3YS-01A	Carboplatin	BLCA
TCGA-GD-A2C5-01A	NOS	BLCA
TCGA-GD-A2C5-01A	Gemcitabine	BLCA
TCGA-GD-A2C5-01A	Cisplatin	BLCA
TCGA-GD-A2C5-01A	Fosaprepitant	BLCA
TCGA-GD-A3OS-01A	Cisplatin	BLCA
TCGA-GD-A3OS-01A	Gemcitabine	BLCA
TCGA-GD-A3OS-01A	Docetaxel	BLCA
TCGA-GU-A42R-01A	Carboplatin	BLCA
TCGA-GU-A42R-01A	Gemcitabine	BLCA
TCGA-GV-A3JW-01A	Carboplatin	BLCA
TCGA-GV-A3JW-01A	Gemcitabine	BLCA
TCGA-GV-A3JZ-01A	NOS	BLCA
TCGA-GV-A3QF-01A	Carboplatin	BLCA
TCGA-GV-A3QF-01A	Gemcitabine	BLCA
TCGA-GV-A3QH-01A	Cisplatin	BLCA
TCGA-GV-A3QH-01A	Gemcitabine	BLCA
TCGA-GV-A3QI-01A	Gemcitabine	BLCA
TCGA-GV-A40E-01A	Cisplatin	BLCA
TCGA-GV-A40E-01A	Gemcitabine	BLCA
TCGA-HQ-A2OE-01A	Cisplatin	BLCA
TCGA-HQ-A2OE-01A	Gemcitabine	BLCA
TCGA-K4-A6MB-01A	NOS	BLCA
TCGA-K4-A83P-01A	Carboplatin	BLCA
TCGA-K4-A83P-01A	Gemcitabine	BLCA
TCGA-K4-AAQO-01A	Gemcitabine	BLCA
TCGA-K4-AAQO-01A	Cisplatin	BLCA
TCGA-KQ-A41P-01A	Carboplatin	BLCA
TCGA-KQ-A41P-01A	Gemcitabine	BLCA
TCGA-LT-A5Z6-01A	Gemcitabine	BLCA
TCGA-LT-A5Z6-01A	Cisplatin	BLCA
TCGA-SY-A9G5-01A	Gemcitabine	BLCA
TCGA-SY-A9G5-01A	Cisplatin	BLCA
TCGA-UY-A78L-01A	Gemcitabine	BLCA
TCGA-UY-A78L-01A	Cisplatin	BLCA
TCGA-UY-A8OB-01A	Gemcitabine	BLCA
TCGA-UY-A8OB-01A	Cisplatin	BLCA
TCGA-XF-A8HI-01A	NOS	BLCA
TCGA-XF-A9SH-01A	Halichondrin B	BLCA
TCGA-XF-A9SH-01A	Docetaxel	BLCA
TCGA-XF-A9SH-01A	Ifosfamide	BLCA
TCGA-XF-A9SH-01A	Doxorubicin	BLCA
TCGA-XF-A9SH-01A	Mesna	BLCA
TCGA-XF-A9SK-01A	BCG	BLCA
TCGA-XF-A9SK-01A	Gemcitabine	BLCA
TCGA-XF-A9SK-01A	Cisplatin	BLCA
TCGA-XF-A9SU-01A	Gemcitabine	BLCA
TCGA-XF-A9SU-01A	Cisplatin	BLCA
TCGA-XF-A9SV-01A	BCG	BLCA
TCGA-XF-A9SV-01A	Gemcitabine	BLCA
TCGA-XF-A9SV-01A	Cisplatin	BLCA
TCGA-XF-A9SV-01A	Vorinostat	BLCA
TCGA-XF-A9SX-01A	Gemcitabine	BLCA
TCGA-XF-A9SX-01A	Platinum	BLCA
TCGA-XF-A9SY-01A	Carboplatin	BLCA
TCGA-XF-A9SY-01A	Gemcitabine	BLCA
TCGA-XF-A9SZ-01A	Gemcitabine	BLCA
TCGA-XF-A9SZ-01A	Cisplatin	BLCA
TCGA-XF-A9T4-01A	Cisplatin	BLCA
TCGA-XF-A9T4-01A	Gemcitabine	BLCA
TCGA-XF-A9T4-01A	Ifosfamide	BLCA
TCGA-XF-A9T4-01A	Paclitaxel	BLCA
TCGA-XF-A9T5-01A	Gemcitabine	BLCA
TCGA-XF-A9T5-01A	Cisplatin	BLCA
TCGA-XF-AAME-01A	Carboplatin	BLCA
TCGA-XF-AAME-01A	Gemcitabine	BLCA
TCGA-XF-AAME-01A	Cisplatin	BLCA
TCGA-XF-AAMF-01A	Gemcitabine	BLCA
TCGA-XF-AAMF-01A	Carboplatin	BLCA
TCGA-XF-AAMG-01A	Cisplatin	BLCA
TCGA-XF-AAMG-01A	Gemcitabine	BLCA
TCGA-XF-AAMJ-01A	Gemcitabine	BLCA
TCGA-XF-AAMJ-01A	Platinum	BLCA
TCGA-XF-AAMR-01A	Cisplatin	BLCA
TCGA-XF-AAMR-01A	Gemcitabine	BLCA
TCGA-XF-AAMY-01A	Gemcitabine	BLCA
TCGA-XF-AAMY-01A	Carboplatin	BLCA
TCGA-XF-AAMZ-01A	BCG	BLCA
TCGA-XF-AAN0-01A	Cisplatin	BLCA
TCGA-XF-AAN0-01A	Paclitaxel	BLCA
TCGA-XF-AAN0-01A	Gemcitabine	BLCA
TCGA-XF-AAN0-01A	Halichondrin B	BLCA
TCGA-XF-AAN0-01A	Ifosfamide	BLCA
TCGA-XF-AAN0-01A	Doxorubicin	BLCA
TCGA-XF-AAN0-01A	Temsirolimus	BLCA
TCGA-XF-AAN0-01A	Vinorelbine	BLCA
TCGA-XF-AAN1-01A	BCG	BLCA
TCGA-XF-AAN3-01A	Cisplatin	BLCA
TCGA-XF-AAN3-01A	Gemcitabine	BLCA
TCGA-XF-AAN5-01A	Cisplatin	BLCA
TCGA-XF-AAN5-01A	Gemcitabine	BLCA
TCGA-XF-AAN7-01A	Cisplatin	BLCA
TCGA-XF-AAN7-01A	Gemcitabine	BLCA
TCGA-XF-AAN7-01A	Ifosfamide	BLCA
TCGA-XF-AAN7-01A	Paclitaxel	BLCA
TCGA-XF-AAN7-01A	Docetaxel+Vandetanib	BLCA
TCGA-YC-A89H-01A	Cisplatin	BLCA
TCGA-YC-A89H-01A	Gemcitabine	BLCA
TCGA-YF-AA3L-01A	Cisplatin	BLCA
TCGA-YF-AA3L-01A	Gemcitabine	BLCA
TCGA-ZF-AA4V-01A	Gemcitabine+Cisplatin	BLCA
TCGA-ZF-AA51-01A	Gemcitabine	BLCA
TCGA-ZF-AA51-01A	Cisplatin	BLCA
TCGA-ZF-AA53-01A	Gemcitabine	BLCA
TCGA-ZF-AA53-01A	Cisplatin	BLCA
TCGA-ZF-AA58-01A	Gemcitabine	BLCA
TCGA-ZF-AA58-01A	Cisplatin	BLCA
TCGA-ZF-AA5H-01A	Gemcitabine	BLCA
TCGA-ZF-AA5H-01A	Cisplatin	BLCA
TCGA-CS-4941-01A	Temozolomide	LGG
TCGA-CS-4942-01A	Bevacizumab	LGG
TCGA-CS-4943-01A	Temozolomide	LGG
TCGA-CS-5390-01A	Temozolomide	LGG
TCGA-CS-5393-01A	Temozolomide	LGG
TCGA-CS-5395-01A	Bevacizumab	LGG
TCGA-CS-5395-01A	Temozolomide	LGG
TCGA-CS-5396-01A	Temozolomide	LGG
TCGA-CS-5397-01A	Temozolomide	LGG
TCGA-CS-6186-01A	Temozolomide	LGG
TCGA-CS-6186-01A	Bevacizumab	LGG
TCGA-CS-6188-01A	Temozolomide	LGG
TCGA-CS-6290-01A	Temozolomide	LGG
TCGA-CS-6665-01A	Temozolomide	LGG
TCGA-CS-6666-01A	Temozolomide	LGG
TCGA-CS-6668-01A	Temozolomide	LGG
TCGA-CS-6669-01A	Temozolomide	LGG
TCGA-CS-6670-01A	Temozolomide	LGG
TCGA-CS-6670-01A	Vinblastine	LGG
TCGA-CS-6670-01A	Bevacizumab	LGG
TCGA-DB-5270-01A	Carmustine	LGG
TCGA-DB-5273-01A	Temozolomide	LGG
TCGA-DB-5274-01A	Temozolomide	LGG
TCGA-DB-5275-01A	Temozolomide	LGG
TCGA-DB-5276-01A	Temozolomide	LGG
TCGA-DB-5276-01A	Imatinib	LGG
TCGA-DB-5277-01A	Temozolomide	LGG
TCGA-DB-5281-01A	Temozolomide	LGG
TCGA-DB-A4XB-01A	Temozolomide	LGG
TCGA-DB-A4XD-01A	Temozolomide	LGG
TCGA-DB-A4XF-01A	Temozolomide	LGG
TCGA-DB-A4XG-01A	Temozolomide	LGG
TCGA-DB-A64O-01A	Temozolomide	LGG
TCGA-DB-A64P-01A	Temozolomide	LGG
TCGA-DB-A64Q-01A	Temozolomide	LGG
TCGA-DB-A64V-01A	Temozolomide	LGG
TCGA-DB-A64W-01A	Temozolomide	LGG
TCGA-DB-A64X-01A	Temozolomide	LGG
TCGA-DB-A75K-01A	Temozolomide	LGG
TCGA-DB-A75L-01A	Temozolomide	LGG
TCGA-DH-5140-01A	Temozolomide	LGG
TCGA-DH-5140-01A	AT-101	LGG
TCGA-DH-5140-01A	Carmustine	LGG
TCGA-DH-5141-01A	Temozolomide	LGG
TCGA-DH-5142-01A	Temozolomide	LGG
TCGA-DH-5143-01A	Temozolomide	LGG
TCGA-DH-A66B-01A	Temozolomide	LGG
TCGA-DH-A66D-01A	Temozolomide	LGG
TCGA-DH-A66G-01A	Temozolomide	LGG
TCGA-DH-A7UR-01A	Temozolomide	LGG
TCGA-DH-A7UT-01A	Temozolomide	LGG
TCGA-DH-A7UU-01A	Temozolomide	LGG
TCGA-DH-A7UV-01A	Temozolomide	LGG
TCGA-DU-5847-01A	Bevacizumab	LGG
TCGA-DU-5847-01A	Temozolomide	LGG
TCGA-DU-5849-01A	Temozolomide	LGG
TCGA-DU-5851-01A	Temozolomide	LGG
TCGA-DU-5852-01A	Temozolomide	LGG
TCGA-DU-5853-01A	Temozolomide	LGG
TCGA-DU-5854-01A	Temozolomide	LGG
TCGA-DU-5854-01A	Bevacizumab	LGG
TCGA-DU-5855-01A	Temozolomide	LGG
TCGA-DU-5870-01A	Temozolomide	LGG
TCGA-DU-5871-01A	Temozolomide	LGG
TCGA-DU-5872-01A	Temozolomide	LGG
TCGA-DU-5872-01A	Bevacizumab	LGG
TCGA-DU-5874-01A	Temozolomide	LGG
TCGA-DU-6392-01A	Hydroxyurea	LGG
TCGA-DU-6392-01A	Procarbazine+Lomustine+Vincristine	LGG
TCGA-DU-6393-01A	Carmustine	LGG
TCGA-DU-6394-01A	Procarbazine+Lomustine+Vincristine	LGG
TCGA-DU-6394-01A	Hydroxyurea	LGG
TCGA-DU-6395-01A	Tamoxifen	LGG
TCGA-DU-6395-01A	Procarbazine+Lomustine+Vincristine	LGG
TCGA-DU-6396-01A	Isotretinoin	LGG
TCGA-DU-6396-01A	Irinotecan	LGG
TCGA-DU-6396-01A	Aminocamptothecin	LGG
TCGA-DU-6396-01A	Tamoxifen	LGG
TCGA-DU-6396-01A	Capecitabine	LGG
TCGA-DU-6396-01A	Bromodeoxyuridine	LGG
TCGA-DU-6396-01A	Procarbazine+Lomustine+Vincristine	LGG
TCGA-DU-6396-01A	Temozolomide	LGG
TCGA-DU-6397-01A	Temozolomide	LGG
TCGA-DU-6401-01A	Sorafenib	LGG
TCGA-DU-6401-01A	Procarbazine	LGG
TCGA-DU-6401-01A	Temozolomide	LGG
TCGA-DU-6402-01A	Temozolomide	LGG
TCGA-DU-6403-01A	Carmustine	LGG
TCGA-DU-6403-01A	Hydroxyurea	LGG
TCGA-DU-6404-01A	Carboplatin	LGG
TCGA-DU-6404-01A	Bevacizumab	LGG
TCGA-DU-6404-01A	Irinotecan	LGG
TCGA-DU-6404-01A	Temozolomide	LGG
TCGA-DU-6405-01A	Temozolomide	LGG
TCGA-DU-6405-01A	Bortezomib	LGG
TCGA-DU-6405-01A	Cilengitide	LGG
TCGA-DU-6406-01A	Temozolomide	LGG
TCGA-DU-6406-01A	Isotretinoin	LGG
TCGA-DU-6407-01A	Temozolomide	LGG
TCGA-DU-6407-01A	Afatinib	LGG
TCGA-DU-6408-01A	Capecitabine	LGG
TCGA-DU-6408-01A	Temozolomide	LGG
TCGA-DU-6408-01A	Celecoxib	LGG
TCGA-DU-6410-01A	Temozolomide	LGG
TCGA-DU-6542-01A	Temozolomide	LGG
TCGA-DU-7006-01A	Lomustine	LGG
TCGA-DU-7006-01A	Vincristine	LGG
TCGA-DU-7006-01A	Procarbazine	LGG
TCGA-DU-7008-01A	Lomustine	LGG
TCGA-DU-7008-01A	Vincristine	LGG
TCGA-DU-7008-01A	Procarbazine	LGG
TCGA-DU-7009-01A	Temozolomide	LGG
TCGA-DU-7010-01A	Temozolomide	LGG
TCGA-DU-7013-01A	Temozolomide	LGG
TCGA-DU-7015-01A	Bevacizumab	LGG
TCGA-DU-7015-01A	Temozolomide	LGG
TCGA-DU-7015-01A	Irinotecan	LGG
TCGA-DU-7018-01A	Temozolomide	LGG
TCGA-DU-7019-01A	Temozolomide	LGG
TCGA-DU-7292-01A	Tamoxifen	LGG
TCGA-DU-7292-01A	Procarbazine	LGG
TCGA-DU-7298-01A	Temozolomide	LGG
TCGA-DU-7299-01A	Temozolomide	LGG
TCGA-DU-7299-01A	Bevacizumab	LGG
TCGA-DU-7299-01A	Irinotecan	LGG
TCGA-DU-7300-01A	Temozolomide	LGG
TCGA-DU-7300-01A	Bevacizumab	LGG
TCGA-DU-7300-01A	Irinotecan	LGG
TCGA-DU-7301-01A	Temozolomide	LGG
TCGA-DU-7301-01A	Irinotecan	LGG
TCGA-DU-7301-01A	Bevacizumab	LGG
TCGA-DU-7302-01A	Bevacizumab	LGG
TCGA-DU-7302-01A	Temozolomide	LGG
TCGA-DU-7304-01A	Bevacizumab	LGG
TCGA-DU-7304-01A	Irinotecan	LGG
TCGA-DU-7304-01A	Temozolomide	LGG
TCGA-DU-7306-01A	Temozolomide	LGG
TCGA-DU-7309-01A	Temozolomide	LGG
TCGA-DU-8158-01A	Temozolomide	LGG
TCGA-DU-8161-01A	Temozolomide	LGG
TCGA-DU-8161-01A	Irinotecan	LGG
TCGA-DU-8161-01A	Bevacizumab	LGG
TCGA-DU-8162-01A	Temozolomide	LGG
TCGA-DU-8163-01A	Temozolomide	LGG
TCGA-DU-8164-01A	Temozolomide	LGG
TCGA-DU-8165-01A	Temozolomide	LGG
TCGA-DU-8166-01A	Temozolomide	LGG
TCGA-DU-8166-01A	Lomustine	LGG
TCGA-DU-8166-01A	Procarbazine	LGG
TCGA-DU-8168-01A	Temozolomide	LGG
TCGA-DU-A5TP-01A	Temozolomide	LGG
TCGA-DU-A5TR-01A	Temozolomide	LGG
TCGA-DU-A5TS-01A	Temozolomide	LGG
TCGA-DU-A5TT-01A	Temozolomide	LGG
TCGA-DU-A5TU-01A	Temozolomide	LGG
TCGA-DU-A5TY-01A	Temozolomide	LGG
TCGA-DU-A5TY-01A	mibefradil	LGG
TCGA-DU-A5TY-01A	Lomustine	LGG
TCGA-DU-A5TY-01A	Procarbazine	LGG
TCGA-DU-A5TY-01A	Bevacizumab	LGG
TCGA-DU-A6S6-01A	Temozolomide	LGG
TCGA-DU-A6S7-01A	Temozolomide	LGG
TCGA-DU-A6S8-01A	Temozolomide	LGG
TCGA-DU-A76K-01A	Temozolomide	LGG
TCGA-DU-A76L-01A	Temozolomide	LGG
TCGA-DU-A76L-01A	Procarbazine	LGG
TCGA-DU-A76L-01A	Cilengitide	LGG
TCGA-DU-A76O-01A	Temozolomide	LGG
TCGA-DU-A76R-01A	Temozolomide	LGG
TCGA-DU-A7T8-01A	Temozolomide	LGG
TCGA-DU-A7T8-01A	Lomustine	LGG
TCGA-DU-A7T8-01A	Bevacizumab	LGG
TCGA-DU-A7TA-01A	Temozolomide	LGG
TCGA-DU-A7TB-01A	Temozolomide	LGG
TCGA-DU-A7TD-01A	Temozolomide	LGG
TCGA-DU-A7TG-01A	Temozolomide	LGG
TCGA-DU-A7TI-01A	leflunomide	LGG
TCGA-DU-A7TI-01A	ONYX-015	LGG
TCGA-DU-A7TI-01A	Temozolomide	LGG
TCGA-DU-A7TI-01A	Isotretinoin	LGG
TCGA-DU-A7TI-01A	Carmustine	LGG
TCGA-E1-5302-01A	Procarbazine	LGG
TCGA-E1-5302-01A	Irinotecan	LGG
TCGA-E1-5302-01A	Tamoxifen	LGG
TCGA-E1-5302-01A	Vincristine	LGG
TCGA-E1-5302-01A	Lomustine	LGG
TCGA-E1-5302-01A	Temozolomide	LGG
TCGA-E1-5302-01A	Celecoxib	LGG
TCGA-E1-5303-01A	Tamoxifen	LGG
TCGA-E1-5303-01A	Temozolomide	LGG
TCGA-E1-5303-01A	Lomustine	LGG
TCGA-E1-5304-01A	Temozolomide	LGG
TCGA-E1-5304-01A	Lomustine	LGG
TCGA-E1-5304-01A	Irinotecan	LGG
TCGA-E1-5304-01A	Etoposide	LGG
TCGA-E1-5305-01A	Lomustine	LGG
TCGA-E1-5305-01A	Etoposide	LGG
TCGA-E1-5305-01A	Topotecan	LGG
TCGA-E1-5305-01A	Temozolomide	LGG
TCGA-E1-5305-01A	Hydroxyurea	LGG
TCGA-E1-5305-01A	Imatinib	LGG
TCGA-E1-5305-01A	Irinotecan	LGG
TCGA-E1-5305-01A	Cyclophosphamide	LGG
TCGA-E1-5305-01A	Bevacizumab	LGG
TCGA-E1-5307-01A	Temozolomide	LGG
TCGA-E1-5307-01A	Lomustine	LGG
TCGA-E1-5307-01A	Celecoxib	LGG
TCGA-E1-5311-01A	Temozolomide	LGG
TCGA-E1-5311-01A	Celecoxib	LGG
TCGA-E1-5311-01A	81C6	LGG
TCGA-E1-5311-01A	Lomustine	LGG
TCGA-E1-5311-01A	Etoposide	LGG
TCGA-E1-5311-01A	Karenitecin	LGG
TCGA-E1-5311-01A	Laromustine	LGG
TCGA-E1-5311-01A	Tamoxifen	LGG
TCGA-E1-5318-01A	Lomustine	LGG
TCGA-E1-5318-01A	Carmustine	LGG
TCGA-E1-5318-01A	Irinotecan	LGG
TCGA-E1-5318-01A	Procarbazine	LGG
TCGA-E1-5318-01A	Temozolomide	LGG
TCGA-E1-5318-01A	Cyclophosphamide	LGG
TCGA-E1-5318-01A	Carboplatin	LGG
TCGA-E1-5318-01A	Celecoxib	LGG
TCGA-E1-5318-01A	Etoposide	LGG
TCGA-E1-5318-01A	Tamoxifen	LGG
TCGA-E1-5319-01A	Temozolomide	LGG
TCGA-E1-5319-01A	Celecoxib	LGG
TCGA-E1-5319-01A	Carboplatin	LGG
TCGA-E1-5319-01A	Lomustine	LGG
TCGA-E1-5319-01A	Etoposide	LGG
TCGA-E1-5322-01A	Carmustine	LGG
TCGA-E1-A7YD-01A	Lomustine	LGG
TCGA-E1-A7YD-01A	Temozolomide	LGG
TCGA-E1-A7YE-01A	Lomustine	LGG
TCGA-E1-A7YE-01A	Carmustine	LGG
TCGA-E1-A7YE-01A	Temozolomide	LGG
TCGA-E1-A7YE-01A	Celecoxib	LGG
TCGA-E1-A7YE-01A	O6-Benzylguanine	LGG
TCGA-E1-A7YE-01A	Karenitecin	LGG
TCGA-E1-A7YE-01A	Etoposide	LGG
TCGA-E1-A7YH-01A	Temozolomide	LGG
TCGA-E1-A7YH-01A	Lomustine	LGG
TCGA-E1-A7YH-01A	Erlotinib	LGG
TCGA-E1-A7YH-01A	Bevacizumab	LGG
TCGA-E1-A7YH-01A	Etoposide	LGG
TCGA-E1-A7YJ-01A	Temozolomide	LGG
TCGA-E1-A7YJ-01A	Irinotecan	LGG
TCGA-E1-A7YJ-01A	Bevacizumab	LGG
TCGA-E1-A7YJ-01A	MR1-1	LGG
TCGA-E1-A7YK-01A	Temozolomide	LGG
TCGA-E1-A7YL-01A	Temozolomide	LGG
TCGA-E1-A7YL-01A	Bevacizumab	LGG
TCGA-E1-A7YL-01A	Carboplatin	LGG
TCGA-E1-A7YL-01A	Irinotecan	LGG
TCGA-E1-A7YL-01A	Etoposide	LGG
TCGA-E1-A7YM-01A	Temozolomide	LGG
TCGA-E1-A7YM-01A	Bevacizumab	LGG
TCGA-E1-A7YM-01A	Irinotecan	LGG
TCGA-E1-A7YM-01A	Etoposide	LGG
TCGA-E1-A7YM-01A	Carboplatin	LGG
TCGA-E1-A7YN-01A	Temozolomide	LGG
TCGA-E1-A7YN-01A	Bevacizumab	LGG
TCGA-E1-A7YN-01A	Lomustine	LGG
TCGA-E1-A7YO-01A	81C6	LGG
TCGA-E1-A7YQ-01A	Temozolomide	LGG
TCGA-E1-A7YQ-01A	Lomustine	LGG
TCGA-E1-A7YS-01A	Temozolomide	LGG
TCGA-E1-A7YU-01A	81C6	LGG
TCGA-E1-A7YV-01A	Temozolomide	LGG
TCGA-E1-A7YV-01A	Bevacizumab	LGG
TCGA-E1-A7YV-01A	Imatinib	LGG
TCGA-E1-A7YV-01A	Irinotecan	LGG
TCGA-E1-A7YW-01A	Lomustine	LGG
TCGA-E1-A7YW-01A	Bevacizumab	LGG
TCGA-E1-A7YW-01A	Irinotecan	LGG
TCGA-E1-A7YW-01A	Etoposide	LGG
TCGA-E1-A7YW-01A	Temozolomide	LGG
TCGA-E1-A7YY-01A	Temozolomide	LGG
TCGA-E1-A7YY-01A	Lomustine	LGG
TCGA-E1-A7YY-01A	Etoposide	LGG
TCGA-E1-A7YY-01A	Bevacizumab	LGG
TCGA-E1-A7Z2-01A	Temozolomide	LGG
TCGA-E1-A7Z2-01A	Bevacizumab	LGG
TCGA-E1-A7Z3-01A	81C6	LGG
TCGA-E1-A7Z3-01A	Lomustine	LGG
TCGA-E1-A7Z3-01A	Procarbazine	LGG
TCGA-E1-A7Z3-01A	Vincristine	LGG
TCGA-E1-A7Z3-01A	Irinotecan	LGG
TCGA-E1-A7Z4-01A	Carmustine	LGG
TCGA-E1-A7Z4-01A	Temozolomide	LGG
TCGA-E1-A7Z4-01A	Lomustine	LGG
TCGA-E1-A7Z4-01A	Thalidomide	LGG
TCGA-E1-A7Z4-01A	Cyclophosphamide	LGG
TCGA-E1-A7Z4-01A	Karenitecin	LGG
TCGA-E1-A7Z4-01A	Tamoxifen	LGG
TCGA-E1-A7Z4-01A	Bevacizumab	LGG
TCGA-E1-A7Z4-01A	Carboplatin	LGG
TCGA-E1-A7Z6-01A	Temozolomide	LGG
TCGA-E1-A7Z6-01A	Bevacizumab	LGG
TCGA-FG-5963-01A	Temozolomide	LGG
TCGA-FG-5963-01A	Bevacizumab	LGG
TCGA-FG-5963-01A	Carmustine	LGG
TCGA-FG-6688-01A	Temozolomide	LGG
TCGA-FG-6688-01A	Bevacizumab	LGG
TCGA-FG-6689-01A	Temozolomide	LGG
TCGA-FG-6691-01A	Temozolomide	LGG
TCGA-FG-6692-01A	Temozolomide	LGG
TCGA-FG-7636-01A	Temozolomide	LGG
TCGA-FG-8181-01A	Temozolomide	LGG
TCGA-FG-8185-01A	Temozolomide	LGG
TCGA-FG-8191-01A	Temozolomide	LGG
TCGA-FG-A4MW-01A	Temozolomide	LGG
TCGA-FG-A4MW-01A	Bevacizumab	LGG
TCGA-FG-A6J3-01A	Temozolomide	LGG
TCGA-FG-A70Y-01A	Temozolomide	LGG
TCGA-FG-A70Z-01A	Temozolomide	LGG
TCGA-FG-A710-01A	Temozolomide	LGG
TCGA-FG-A711-01A	Temozolomide	LGG
TCGA-FG-A711-01A	Bevacizumab	LGG
TCGA-FG-A711-01A	Lomustine	LGG
TCGA-FG-A711-01A	Hydroxyurea	LGG
TCGA-FG-A711-01A	Imatinib	LGG
TCGA-FG-A711-01A	Carboplatin	LGG
TCGA-FG-A711-01A	Etoposide	LGG
TCGA-FG-A87N-01A	Temozolomide	LGG
TCGA-FG-A87Q-01A	Temozolomide	LGG
TCGA-FN-7833-01A	Temozolomide	LGG
TCGA-HT-7468-01A	Temozolomide	LGG
TCGA-HT-7469-01A	Temozolomide	LGG
TCGA-HT-7470-01A	Temozolomide	LGG
TCGA-HT-7475-01A	Temozolomide	LGG
TCGA-HT-7476-01A	Temozolomide	LGG
TCGA-HT-7479-01A	Temozolomide	LGG
TCGA-HT-7480-01A	Bevacizumab	LGG
TCGA-HT-7480-01A	Temozolomide	LGG
TCGA-HT-7482-01A	Temozolomide	LGG
TCGA-HT-7483-01A	Temozolomide	LGG
TCGA-HT-7601-01A	Temozolomide	LGG
TCGA-HT-7604-01A	Temozolomide	LGG
TCGA-HT-7606-01A	Temozolomide	LGG
TCGA-HT-7609-01A	Temozolomide	LGG
TCGA-HT-7620-01A	Temozolomide	LGG
TCGA-HT-7620-01A	Irinotecan	LGG
TCGA-HT-7620-01A	Bevacizumab	LGG
TCGA-HT-7677-01A	Temozolomide	LGG
TCGA-HT-7686-01A	Temozolomide	LGG
TCGA-HT-7688-01A	Temozolomide	LGG
TCGA-HT-7689-01A	Temozolomide	LGG
TCGA-HT-7693-01A	Temozolomide	LGG
TCGA-HT-7695-01A	Temozolomide	LGG
TCGA-HT-7855-01A	Temozolomide	LGG
TCGA-HT-7856-01A	Temozolomide	LGG
TCGA-HT-7874-01A	Temozolomide	LGG
TCGA-HT-7879-01A	Temozolomide	LGG
TCGA-HT-8011-01A	Temozolomide	LGG
TCGA-HT-8013-01A	Temozolomide	LGG
TCGA-HT-8013-01A	Bevacizumab	LGG
TCGA-HT-8113-01A	Temozolomide	LGG
TCGA-HT-8114-01A	Temozolomide	LGG
TCGA-HT-8564-01A	Temozolomide	LGG
TCGA-HT-8564-01A	Bevacizumab	LGG
TCGA-HT-8564-01A	Lomustine	LGG
TCGA-HT-A4DV-01A	Temozolomide	LGG
TCGA-HT-A5R7-01A	Temozolomide	LGG
TCGA-HT-A5RA-01A	Temozolomide	LGG
TCGA-HT-A5RC-01A	Temozolomide	LGG
TCGA-HT-A618-01A	Temozolomide	LGG
TCGA-HT-A619-01A	Temozolomide	LGG
TCGA-HT-A61A-01A	Temozolomide	LGG
TCGA-HT-A61B-01A	Temozolomide	LGG
TCGA-HT-A61C-01A	Temozolomide	LGG
TCGA-HT-A74H-01A	Temozolomide	LGG
TCGA-HT-A74K-01A	Temozolomide	LGG
TCGA-HW-7486-01A	Temozolomide	LGG
TCGA-HW-7487-01A	Temozolomide	LGG
TCGA-HW-7487-01A	Lomustine	LGG
TCGA-HW-7487-01A	Vincristine	LGG
TCGA-HW-7487-01A	Procarbazine	LGG
TCGA-HW-7487-01A	Carboplatin	LGG
TCGA-HW-7487-01A	Bevacizumab	LGG
TCGA-HW-7491-01A	Temozolomide	LGG
TCGA-HW-8319-01A	Temozolomide	LGG
TCGA-HW-8319-01A	Bevacizumab	LGG
TCGA-HW-8319-01A	Lomustine	LGG
TCGA-HW-8320-01A	Temozolomide	LGG
TCGA-HW-8321-01A	Temozolomide	LGG
TCGA-HW-8322-01A	Temozolomide	LGG
TCGA-HW-A5KJ-01A	Temozolomide	LGG
TCGA-HW-A5KK-01A	Temozolomide	LGG
TCGA-HW-A5KK-01A	Bevacizumab	LGG
TCGA-HW-A5KL-01A	Temozolomide	LGG
TCGA-IK-7675-01A	Bevacizumab	LGG
TCGA-IK-7675-01A	Irinotecan	LGG
TCGA-IK-8125-01A	Temozolomide	LGG
TCGA-KT-A74X-01A	Temozolomide	LGG
TCGA-KT-A7W1-01A	Temozolomide	LGG
TCGA-P5-A5EX-01A	Temozolomide	LGG
TCGA-P5-A5F0-01A	Lomustine	LGG
TCGA-P5-A5F0-01A	Vincristine	LGG
TCGA-P5-A5F0-01A	Procarbazine	LGG
TCGA-P5-A5F2-01A	Fotemustine	LGG
TCGA-P5-A5F2-01A	Bevacizumab	LGG
TCGA-P5-A5F2-01A	Temozolomide	LGG
TCGA-P5-A5F4-01A	Lomustine	LGG
TCGA-P5-A5F4-01A	Vincristine	LGG
TCGA-P5-A5F4-01A	Procarbazine	LGG
TCGA-P5-A72Z-01A	Temozolomide	LGG
TCGA-P5-A733-01A	Temozolomide	LGG
TCGA-QH-A65R-01A	Temozolomide	LGG
TCGA-QH-A65V-01A	Procarbazine	LGG
TCGA-QH-A65V-01A	Lomustine	LGG
TCGA-QH-A65V-01A	Vincristine	LGG
TCGA-QH-A65X-01A	Temozolomide	LGG
TCGA-QH-A65X-01A	Lomustine	LGG
TCGA-QH-A65X-01A	Vincristine	LGG
TCGA-QH-A65X-01A	Procarbazine	LGG
TCGA-QH-A65Z-01A	Vincristine	LGG
TCGA-QH-A65Z-01A	Lomustine	LGG
TCGA-QH-A65Z-01A	Procarbazine	LGG
TCGA-QH-A6CS-01A	Temozolomide	LGG
TCGA-QH-A6CS-01A	Fotemustine	LGG
TCGA-QH-A6CU-01A	Temozolomide	LGG
TCGA-QH-A6CY-01A	Temozolomide	LGG
TCGA-QH-A6X4-01A	Temozolomide	LGG
TCGA-QH-A6X8-01A	Temozolomide	LGG
TCGA-QH-A6XC-01A	Temozolomide	LGG
TCGA-QH-A6XC-01A	Lomustine	LGG
TCGA-QH-A6XC-01A	Procarbazine	LGG
TCGA-QH-A6XC-01A	Vincristine	LGG
TCGA-QH-A870-01A	Temozolomide	LGG
TCGA-S9-A6TS-01A	Carmustine	LGG
TCGA-S9-A6TS-01A	Temozolomide	LGG
TCGA-S9-A6TS-01A	Bevacizumab	LGG
TCGA-S9-A6TV-01A	Temozolomide	LGG
TCGA-S9-A6TW-01A	Temozolomide	LGG
TCGA-S9-A6TX-01A	Temozolomide	LGG
TCGA-S9-A6TY-01A	Temozolomide	LGG
TCGA-S9-A6U0-01A	Temozolomide	LGG
TCGA-S9-A6U0-01A	Bevacizumab	LGG
TCGA-S9-A6U0-01A	Carmustine	LGG
TCGA-S9-A6U0-01A	Teniposide	LGG
TCGA-S9-A6U1-01A	Temozolomide	LGG
TCGA-S9-A6U8-01A	Bevacizumab	LGG
TCGA-S9-A6U8-01A	Temozolomide	LGG
TCGA-S9-A6U8-01A	Carmustine	LGG
TCGA-S9-A6WD-01A	Temozolomide	LGG
TCGA-S9-A6WE-01A	Temozolomide	LGG
TCGA-S9-A6WG-01A	Temozolomide	LGG
TCGA-S9-A6WM-01A	Temozolomide	LGG
TCGA-S9-A6WM-01A	Bevacizumab	LGG
TCGA-S9-A6WN-01A	Temozolomide	LGG
TCGA-S9-A6WN-01A	Bevacizumab	LGG
TCGA-S9-A6WN-01A	Lomustine	LGG
TCGA-S9-A6WN-01A	Pembrolizumab	LGG
TCGA-S9-A6WP-01A	Temozolomide	LGG
TCGA-S9-A7IX-01A	Temozolomide	LGG
TCGA-S9-A7IX-01A	Bevacizumab	LGG
TCGA-S9-A7IX-01A	Lomustine	LGG
TCGA-S9-A7IY-01A	Lomustine	LGG
TCGA-S9-A7IY-01A	Procarbazine	LGG
TCGA-S9-A7IY-01A	Vincristine	LGG
TCGA-S9-A7IZ-01A	Carmustine	LGG
TCGA-S9-A7IZ-01A	Teniposide	LGG
TCGA-S9-A7J0-01A	Temozolomide	LGG
TCGA-S9-A7J0-01A	Carmustine	LGG
TCGA-S9-A7J0-01A	Bevacizumab	LGG
TCGA-S9-A7J0-01A	Irinotecan	LGG
TCGA-S9-A7J2-01A	Lomustine	LGG
TCGA-S9-A7J2-01A	Procarbazine	LGG
TCGA-S9-A7J2-01A	Vincristine	LGG
TCGA-S9-A7J3-01A	Lomustine	LGG
TCGA-S9-A7J3-01A	Procarbazine	LGG
TCGA-S9-A7J3-01A	Vincristine	LGG
TCGA-S9-A7QW-01A	Temozolomide	LGG
TCGA-S9-A7QX-01A	Temozolomide	LGG
TCGA-S9-A7QY-01A	Temozolomide	LGG
TCGA-S9-A7R1-01A	Temozolomide	LGG
TCGA-S9-A7R4-01A	Temozolomide	LGG
TCGA-S9-A7R7-01A	Temozolomide	LGG
TCGA-S9-A7R7-01A	Carmustine	LGG
TCGA-S9-A7R8-01A	Temozolomide	LGG
TCGA-S9-A7R8-01A	Nimustine	LGG
TCGA-S9-A89V-01A	Temozolomide	LGG
TCGA-S9-A89Z-01A	Temozolomide	LGG
TCGA-TM-A7C3-01A	Temozolomide	LGG
TCGA-TM-A84B-01A	Temozolomide	LGG
TCGA-TM-A84C-01A	Temozolomide	LGG
TCGA-TM-A84J-01A	Temozolomide	LGG
TCGA-TM-A84J-01A	Procarbazine	LGG
TCGA-TM-A84L-01A	Temozolomide	LGG
TCGA-TM-A84M-01A	Procarbazine	LGG
TCGA-TM-A84M-01A	Lomustine	LGG
TCGA-TM-A84M-01A	Vincristine	LGG
TCGA-VM-A8C8-01A	Temozolomide	LGG
TCGA-VM-A8CA-01A	Temozolomide	LGG
TCGA-VM-A8CE-01A	Temozolomide	LGG
TCGA-VM-A8CE-01A	Vincristine	LGG
TCGA-VM-A8CE-01A	Procarbazine	LGG
TCGA-VM-A8CE-01A	Lomustine	LGG
TCGA-VM-A8CF-01A	Temozolomide	LGG
TCGA-VV-A829-01A	Temozolomide	LGG
TCGA-VV-A86M-01A	Temozolomide	LGG
TCGA-VW-A7QS-01A	Temozolomide	LGG
TCGA-VW-A8FI-01A	Temozolomide	LGG
TCGA-WH-A86K-01A	Temozolomide	LGG
TCGA-3C-AAAU-01A	Goserelin	BRCA
TCGA-3C-AALI-01A	Poly E	BRCA
TCGA-3C-AALJ-01A	Metformin	BRCA
TCGA-3C-AALJ-01A	Trastuzumab	BRCA
TCGA-3C-AALJ-01A	Doxorubicin	BRCA
TCGA-3C-AALJ-01A	Cyclophosphamide	BRCA
TCGA-3C-AALK-01A	Docetaxel	BRCA
TCGA-3C-AALK-01A	Trastuzumab	BRCA
TCGA-3C-AALK-01A	Carboplatin	BRCA
TCGA-4H-AAAK-01A	Cyclophosphamide	BRCA
TCGA-4H-AAAK-01A	Doxorubicin	BRCA
TCGA-4H-AAAK-01A	Fluorouracil	BRCA
TCGA-5L-AAT0-01A	Tamoxifen	BRCA
TCGA-5L-AAT1-01A	Letrozole	BRCA
TCGA-5T-A9QA-01A	Doxorubicin	BRCA
TCGA-5T-A9QA-01A	Letrozole	BRCA
TCGA-5T-A9QA-01A	Paclitaxel	BRCA
TCGA-5T-A9QA-01A	Cyclophosphamide	BRCA
TCGA-A1-A0SF-01A	Anastrozole	BRCA
TCGA-A1-A0SF-01A	Tamoxifen	BRCA
TCGA-A1-A0SF-01A	Docetaxel+Cyclophosphamide	BRCA
TCGA-A1-A0SG-01A	NOS	BRCA
TCGA-A1-A0SH-01A	Docetaxel+Cyclophosphamide	BRCA
TCGA-A1-A0SN-01A	Doxorubicin+Cyclophosphamide	BRCA
TCGA-A1-A0SN-01A	Paclitaxel	BRCA
TCGA-A1-A0SN-01A	Trastuzumab	BRCA
TCGA-A1-A0SO-01A	NOS	BRCA
TCGA-A1-A0SP-01A	NOS	BRCA
TCGA-A1-A0SQ-01A	Doxorubicin+Cyclophosphamide	BRCA
TCGA-A1-A0SQ-01A	Tamoxifen	BRCA
TCGA-A1-A0SQ-01A	Paclitaxel	BRCA
TCGA-A2-A04N-01A	Anastrozole	BRCA
TCGA-A2-A04N-01A	Cyclophosphamide	BRCA
TCGA-A2-A04N-01A	Doxorubicin	BRCA
TCGA-A2-A04P-01A	Exemestane	BRCA
TCGA-A2-A04P-01A	Docetaxel	BRCA
TCGA-A2-A04P-01A	Doxorubicin	BRCA
TCGA-A2-A04P-01A	Vinorelbine	BRCA
TCGA-A2-A04P-01A	Cisplatin	BRCA
TCGA-A2-A04P-01A	Paclitaxel	BRCA
TCGA-A2-A04P-01A	Capecitabine	BRCA
TCGA-A2-A04P-01A	Gemcitabine	BRCA
TCGA-A2-A04Q-01A	Doxorubicin	BRCA
TCGA-A2-A04Q-01A	Cyclophosphamide	BRCA
TCGA-A2-A04R-01A	Cyclophosphamide	BRCA
TCGA-A2-A04R-01A	Doxorubicin	BRCA
TCGA-A2-A04R-01A	Anastrozole	BRCA
TCGA-A2-A04R-01A	Tamoxifen	BRCA
TCGA-A2-A04R-01A	Paclitaxel	BRCA
TCGA-A2-A04T-01A	Cyclophosphamide	BRCA
TCGA-A2-A04T-01A	Paclitaxel	BRCA
TCGA-A2-A04T-01A	Doxorubicin	BRCA
TCGA-A2-A04U-01A	Doxorubicin	BRCA
TCGA-A2-A04U-01A	Zoledronic acid	BRCA
TCGA-A2-A04U-01A	Cyclophosphamide	BRCA
TCGA-A2-A04U-01A	Docetaxel	BRCA
TCGA-A2-A04V-01A	Cyclophosphamide	BRCA
TCGA-A2-A04V-01A	Exemestane	BRCA
TCGA-A2-A04V-01A	Tamoxifen	BRCA
TCGA-A2-A04V-01A	Letrozole	BRCA
TCGA-A2-A04V-01A	Capecitabine	BRCA
TCGA-A2-A04V-01A	Doxorubicin	BRCA
TCGA-A2-A04W-01A	Cyclophosphamide	BRCA
TCGA-A2-A04W-01A	Doxorubicin	BRCA
TCGA-A2-A04W-01A	Paclitaxel	BRCA
TCGA-A2-A04W-01A	Trastuzumab	BRCA
TCGA-A2-A04W-01A	Zoledronic acid	BRCA
TCGA-A2-A04X-01A	Doxorubicin	BRCA
TCGA-A2-A04X-01A	Cyclophosphamide	BRCA
TCGA-A2-A04X-01A	Trastuzumab	BRCA
TCGA-A2-A04X-01A	Paclitaxel	BRCA
TCGA-A2-A04X-01A	Tamoxifen	BRCA
TCGA-A2-A04Y-01A	Cyclophosphamide	BRCA
TCGA-A2-A04Y-01A	Trastuzumab	BRCA
TCGA-A2-A04Y-01A	Doxorubicin	BRCA
TCGA-A2-A04Y-01A	Zoledronic acid	BRCA
TCGA-A2-A04Y-01A	Paclitaxel	BRCA
TCGA-A2-A04Y-01A	Tamoxifen	BRCA
TCGA-A2-A04Y-01A	Anastrozole	BRCA
TCGA-A2-A0CK-01A	Doxorubicin	BRCA
TCGA-A2-A0CK-01A	Cyclophosphamide	BRCA
TCGA-A2-A0CK-01A	Paclitaxel	BRCA
TCGA-A2-A0CK-01A	Docetaxel	BRCA
TCGA-A2-A0CK-01A	Anastrozole	BRCA
TCGA-A2-A0CK-01A	Nelipepimut-S	BRCA
TCGA-A2-A0CL-01A	Paclitaxel	BRCA
TCGA-A2-A0CL-01A	Cyclophosphamide	BRCA
TCGA-A2-A0CL-01A	Anastrozole	BRCA
TCGA-A2-A0CL-01A	Doxorubicin	BRCA
TCGA-A2-A0CL-01A	Zoledronic acid	BRCA
TCGA-A2-A0CL-01A	Tamoxifen	BRCA
TCGA-A2-A0CL-01A	Gemcitabine	BRCA
TCGA-A2-A0CM-01A	Doxorubicin	BRCA
TCGA-A2-A0CM-01A	Capecitabine	BRCA
TCGA-A2-A0CM-01A	Cyclophosphamide	BRCA
TCGA-A2-A0CM-01A	Tamoxifen	BRCA
TCGA-A2-A0CM-01A	Docetaxel	BRCA
TCGA-A2-A0CM-01A	Zoledronic acid	BRCA
TCGA-A2-A0CO-01A	Tamoxifen	BRCA
TCGA-A2-A0CO-01A	Anastrozole	BRCA
TCGA-A2-A0CP-01A	Anastrozole	BRCA
TCGA-A2-A0CP-01A	Cyclophosphamide	BRCA
TCGA-A2-A0CP-01A	Doxorubicin	BRCA
TCGA-A2-A0CQ-01A	Doxorubicin	BRCA
TCGA-A2-A0CQ-01A	Anastrozole	BRCA
TCGA-A2-A0CQ-01A	Cyclophosphamide	BRCA
TCGA-A2-A0CQ-01A	AE37	BRCA
TCGA-A2-A0CR-01A	Doxorubicin	BRCA
TCGA-A2-A0CR-01A	Cyclophosphamide	BRCA
TCGA-A2-A0CR-01A	Paclitaxel	BRCA
TCGA-A2-A0CR-01A	Tamoxifen	BRCA
TCGA-A2-A0CR-01A	Anastrozole	BRCA
TCGA-A2-A0CS-01A	Zoledronic acid	BRCA
TCGA-A2-A0CS-01A	Anastrozole	BRCA
TCGA-A2-A0CT-01A	Tamoxifen	BRCA
TCGA-A2-A0CT-01A	Cyclophosphamide	BRCA
TCGA-A2-A0CT-01A	Anastrozole	BRCA
TCGA-A2-A0CT-01A	Doxorubicin	BRCA
TCGA-A2-A0CU-01A	Tamoxifen	BRCA
TCGA-A2-A0CV-01A	Tamoxifen	BRCA
TCGA-A2-A0CV-01A	Paclitaxel	BRCA
TCGA-A2-A0CV-01A	Cyclophosphamide	BRCA
TCGA-A2-A0CV-01A	Doxorubicin	BRCA
TCGA-A2-A0CW-01A	Anastrozole	BRCA
TCGA-A2-A0CY-01A	Gemcitabine	BRCA
TCGA-A2-A0CY-01A	Letrozole	BRCA
TCGA-A2-A0CY-01A	Cyclophosphamide	BRCA
TCGA-A2-A0CY-01A	Paclitaxel	BRCA
TCGA-A2-A0CY-01A	Exemestane	BRCA
TCGA-A2-A0CY-01A	Tamoxifen	BRCA
TCGA-A2-A0CY-01A	Anastrozole	BRCA
TCGA-A2-A0CY-01A	Doxorubicin	BRCA
TCGA-A2-A0CZ-01A	Cyclophosphamide	BRCA
TCGA-A2-A0CZ-01A	Doxorubicin	BRCA
TCGA-A2-A0CZ-01A	Tamoxifen	BRCA
TCGA-A2-A0D0-01A	Cyclophosphamide	BRCA
TCGA-A2-A0D0-01A	Docetaxel	BRCA
TCGA-A2-A0D1-01A	Docetaxel	BRCA
TCGA-A2-A0D1-01A	Paclitaxel	BRCA
TCGA-A2-A0D1-01A	Carboplatin	BRCA
TCGA-A2-A0D1-01A	Trastuzumab	BRCA
TCGA-A2-A0D2-01A	Doxorubicin	BRCA
TCGA-A2-A0D2-01A	Cyclophosphamide	BRCA
TCGA-A2-A0D2-01A	Paclitaxel	BRCA
TCGA-A2-A0D3-01A	Carboplatin	BRCA
TCGA-A2-A0D3-01A	Tamoxifen	BRCA
TCGA-A2-A0D3-01A	Docetaxel	BRCA
TCGA-A2-A0D3-01A	Trastuzumab	BRCA
TCGA-A2-A0D4-01A	Tamoxifen	BRCA
TCGA-A2-A0D4-01A	Doxorubicin	BRCA
TCGA-A2-A0D4-01A	Cyclophosphamide	BRCA
TCGA-A2-A0D4-01A	Paclitaxel	BRCA
TCGA-A2-A0EM-01A	Tamoxifen	BRCA
TCGA-A2-A0EN-01A	Anastrozole	BRCA
TCGA-A2-A0EN-01A	Tamoxifen	BRCA
TCGA-A2-A0EO-01A	Exemestane	BRCA
TCGA-A2-A0EO-01A	Tamoxifen	BRCA
TCGA-A2-A0EO-01A	Nelipepimut-S	BRCA
TCGA-A2-A0EP-01A	Cyclophosphamide	BRCA
TCGA-A2-A0EP-01A	Doxorubicin	BRCA
TCGA-A2-A0EP-01A	Paclitaxel	BRCA
TCGA-A2-A0EP-01A	Anastrozole	BRCA
TCGA-A2-A0EQ-01A	Doxorubicin	BRCA
TCGA-A2-A0EQ-01A	Trastuzumab	BRCA
TCGA-A2-A0EQ-01A	Cyclophosphamide	BRCA
TCGA-A2-A0EQ-01A	Paclitaxel	BRCA
TCGA-A2-A0EQ-01A	AE37	BRCA
TCGA-A2-A0ER-01A	Docetaxel	BRCA
TCGA-A2-A0ER-01A	Anastrozole	BRCA
TCGA-A2-A0ER-01A	Cyclophosphamide	BRCA
TCGA-A2-A0ER-01A	Doxorubicin	BRCA
TCGA-A2-A0ER-01A	Nelipepimut-S	BRCA
TCGA-A2-A0ES-01A	Anastrozole	BRCA
TCGA-A2-A0ES-01A	Docetaxel	BRCA
TCGA-A2-A0ES-01A	Cyclophosphamide	BRCA
TCGA-A2-A0ES-01A	Exemestane	BRCA
TCGA-A2-A0ET-01A	Cyclophosphamide	BRCA
TCGA-A2-A0ET-01A	Doxorubicin	BRCA
TCGA-A2-A0ET-01A	Anastrozole	BRCA
TCGA-A2-A0ET-01A	Paclitaxel	BRCA
TCGA-A2-A0EW-01A	Anastrozole	BRCA
TCGA-A2-A0EW-01A	Doxorubicin	BRCA
TCGA-A2-A0EW-01A	Cyclophosphamide	BRCA
TCGA-A2-A0EW-01A	Paclitaxel	BRCA
TCGA-A2-A0EW-01A	Letrozole	BRCA
TCGA-A2-A0EW-01A	Exemestane	BRCA
TCGA-A2-A0EW-01A	Zoledronic acid	BRCA
TCGA-A2-A0EW-01A	Fulvestrant	BRCA
TCGA-A2-A0EW-01A	Denosumab	BRCA
TCGA-A2-A0EW-01A	Tamoxifen	BRCA
TCGA-A2-A0EX-01A	Leuprolide	BRCA
TCGA-A2-A0EX-01A	Tamoxifen	BRCA
TCGA-A2-A0EX-01A	Goserelin	BRCA
TCGA-A2-A0EY-01A	Doxorubicin	BRCA
TCGA-A2-A0EY-01A	Docetaxel	BRCA
TCGA-A2-A0EY-01A	Lapatinib	BRCA
TCGA-A2-A0EY-01A	Anastrozole	BRCA
TCGA-A2-A0EY-01A	Trastuzumab	BRCA
TCGA-A2-A0EY-01A	Cyclophosphamide	BRCA
TCGA-A2-A0ST-01A	Doxorubicin	BRCA
TCGA-A2-A0ST-01A	Paclitaxel	BRCA
TCGA-A2-A0ST-01A	Letrozole	BRCA
TCGA-A2-A0ST-01A	Cyclophosphamide	BRCA
TCGA-A2-A0ST-01A	Anastrozole	BRCA
TCGA-A2-A0ST-01A	Tamoxifen	BRCA
TCGA-A2-A0SU-01A	Anastrozole	BRCA
TCGA-A2-A0SV-01A	Zoledronic acid	BRCA
TCGA-A2-A0SV-01A	Anastrozole	BRCA
TCGA-A2-A0SV-01A	Fulvestrant	BRCA
TCGA-A2-A0SV-01A	Capecitabine	BRCA
TCGA-A2-A0SW-01A	Anastrozole	BRCA
TCGA-A2-A0SW-01A	Tamoxifen	BRCA
TCGA-A2-A0SX-01A	Doxorubicin	BRCA
TCGA-A2-A0SX-01A	Cyclophosphamide	BRCA
TCGA-A2-A0SX-01A	Carboplatin	BRCA
TCGA-A2-A0SX-01A	Gemcitabine	BRCA
TCGA-A2-A0SX-01A	Capecitabine	BRCA
TCGA-A2-A0SY-01A	Docetaxel	BRCA
TCGA-A2-A0SY-01A	Trastuzumab	BRCA
TCGA-A2-A0SY-01A	Anastrozole	BRCA
TCGA-A2-A0SY-01A	Cyclophosphamide	BRCA
TCGA-A2-A0SY-01A	Doxorubicin	BRCA
TCGA-A2-A0T0-01A	Docetaxel	BRCA
TCGA-A2-A0T0-01A	Cyclophosphamide	BRCA
TCGA-A2-A0T0-01A	Doxorubicin	BRCA
TCGA-A2-A0T1-01A	Trastuzumab	BRCA
TCGA-A2-A0T1-01A	Carboplatin	BRCA
TCGA-A2-A0T1-01A	Docetaxel	BRCA
TCGA-A2-A0T2-01A	Capecitabine	BRCA
TCGA-A2-A0T3-01A	Doxorubicin	BRCA
TCGA-A2-A0T3-01A	Tamoxifen	BRCA
TCGA-A2-A0T3-01A	Cyclophosphamide	BRCA
TCGA-A2-A0T3-01A	Docetaxel	BRCA
TCGA-A2-A0T4-01A	Letrozole	BRCA
TCGA-A2-A0T5-01A	Docetaxel	BRCA
TCGA-A2-A0T5-01A	Cyclophosphamide	BRCA
TCGA-A2-A0T5-01A	Tamoxifen	BRCA
TCGA-A2-A0T6-01A	Tamoxifen	BRCA
TCGA-A2-A0T6-01A	Doxorubicin	BRCA
TCGA-A2-A0T6-01A	Docetaxel	BRCA
TCGA-A2-A0T6-01A	Cyclophosphamide	BRCA
TCGA-A2-A0T7-01A	Doxorubicin	BRCA
TCGA-A2-A0T7-01A	Paclitaxel	BRCA
TCGA-A2-A0T7-01A	Tamoxifen	BRCA
TCGA-A2-A0T7-01A	Cyclophosphamide	BRCA
TCGA-A2-A0YC-01A	Anastrozole	BRCA
TCGA-A2-A0YD-01A	Cyclophosphamide	BRCA
TCGA-A2-A0YD-01A	Doxorubicin	BRCA
TCGA-A2-A0YD-01A	Anastrozole	BRCA
TCGA-A2-A0YF-01A	Anastrozole	BRCA
TCGA-A2-A0YG-01A	Docetaxel	BRCA
TCGA-A2-A0YG-01A	Paclitaxel	BRCA
TCGA-A2-A0YG-01A	Cyclophosphamide	BRCA
TCGA-A2-A0YG-01A	Doxorubicin	BRCA
TCGA-A2-A0YG-01A	Anastrozole	BRCA
TCGA-A2-A0YG-01A	Trastuzumab	BRCA
TCGA-A2-A0YH-01A	Docetaxel	BRCA
TCGA-A2-A0YH-01A	Cyclophosphamide	BRCA
TCGA-A2-A0YH-01A	Anastrozole	BRCA
TCGA-A2-A0YH-01A	Doxorubicin	BRCA
TCGA-A2-A0YI-01A	Letrozole	BRCA
TCGA-A2-A0YK-01A	Anastrozole	BRCA
TCGA-A2-A0YK-01A	Cyclophosphamide	BRCA
TCGA-A2-A0YK-01A	Docetaxel	BRCA
TCGA-A2-A0YL-01A	Cyclophosphamide	BRCA
TCGA-A2-A0YL-01A	Docetaxel	BRCA
TCGA-A2-A0YL-01A	Doxorubicin	BRCA
TCGA-A2-A0YL-01A	Anastrozole	BRCA
TCGA-A2-A0YT-01A	Anastrozole	BRCA
TCGA-A2-A1FV-01A	Cyclophosphamide	BRCA
TCGA-A2-A1FV-01A	Anastrozole	BRCA
TCGA-A2-A1FV-01A	Docetaxel	BRCA
TCGA-A2-A1FW-01A	Cyclophosphamide	BRCA
TCGA-A2-A1FW-01A	Doxorubicin	BRCA
TCGA-A2-A1FW-01A	Docetaxel	BRCA
TCGA-A2-A1FW-01A	Letrozole	BRCA
TCGA-A2-A1FX-01A	Docetaxel	BRCA
TCGA-A2-A1FX-01A	Anastrozole	BRCA
TCGA-A2-A1FX-01A	Cyclophosphamide	BRCA
TCGA-A2-A1FZ-01A	Anastrozole	BRCA
TCGA-A2-A1G0-01A	Doxorubicin	BRCA
TCGA-A2-A1G0-01A	Docetaxel	BRCA
TCGA-A2-A1G0-01A	Cyclophosphamide	BRCA
TCGA-A2-A1G0-01A	Tamoxifen	BRCA
TCGA-A2-A1G4-01A	Doxorubicin	BRCA
TCGA-A2-A1G4-01A	Letrozole	BRCA
TCGA-A2-A1G4-01A	Cyclophosphamide	BRCA
TCGA-A2-A1G4-01A	Docetaxel	BRCA
TCGA-A2-A1G6-01A	Docetaxel	BRCA
TCGA-A2-A1G6-01A	Doxorubicin	BRCA
TCGA-A2-A1G6-01A	Cyclophosphamide	BRCA
TCGA-A2-A259-01A	Anastrozole	BRCA
TCGA-A2-A25A-01A	Cyclophosphamide	BRCA
TCGA-A2-A25A-01A	Letrozole	BRCA
TCGA-A2-A25A-01A	Doxorubicin	BRCA
TCGA-A2-A25A-01A	Paclitaxel	BRCA
TCGA-A2-A25B-01A	Docetaxel	BRCA
TCGA-A2-A25B-01A	Cyclophosphamide	BRCA
TCGA-A2-A25B-01A	Doxorubicin	BRCA
TCGA-A2-A25B-01A	Tamoxifen	BRCA
TCGA-A2-A25C-01A	Docetaxel	BRCA
TCGA-A2-A25C-01A	Doxorubicin	BRCA
TCGA-A2-A25C-01A	Cyclophosphamide	BRCA
TCGA-A2-A25C-01A	Tamoxifen	BRCA
TCGA-A2-A25C-01A	Exemestane	BRCA
TCGA-A2-A25C-01A	Letrozole	BRCA
TCGA-A2-A25D-01A	Tamoxifen	BRCA
TCGA-A2-A25D-01A	Exemestane	BRCA
TCGA-A2-A25D-01A	Anastrozole	BRCA
TCGA-A2-A25E-01A	Cyclophosphamide	BRCA
TCGA-A2-A25E-01A	Doxorubicin	BRCA
TCGA-A2-A25E-01A	Trastuzumab	BRCA
TCGA-A2-A25E-01A	Paclitaxel	BRCA
TCGA-A2-A25E-01A	Goserelin	BRCA
TCGA-A2-A25E-01A	Tamoxifen	BRCA
TCGA-A2-A25E-01A	Anastrozole	BRCA
TCGA-A2-A25F-01A	Docetaxel	BRCA
TCGA-A2-A25F-01A	Cyclophosphamide	BRCA
TCGA-A2-A3KC-01A	Doxorubicin	BRCA
TCGA-A2-A3KC-01A	Cyclophosphamide	BRCA
TCGA-A2-A3KC-01A	Tamoxifen	BRCA
TCGA-A2-A3KC-01A	Docetaxel	BRCA
TCGA-A2-A3KC-01A	Anastrozole	BRCA
TCGA-A2-A3KD-01A	Docetaxel	BRCA
TCGA-A2-A3KD-01A	Cyclophosphamide	BRCA
TCGA-A2-A3KD-01A	Tamoxifen	BRCA
TCGA-A2-A3XS-01A	Cyclophosphamide	BRCA
TCGA-A2-A3XS-01A	Doxorubicin	BRCA
TCGA-A2-A3XS-01A	Paclitaxel	BRCA
TCGA-A2-A3XS-01A	Tamoxifen	BRCA
TCGA-A2-A3XS-01A	Docetaxel	BRCA
TCGA-A2-A3XS-01A	Bevacizumab	BRCA
TCGA-A2-A3XS-01A	Capecitabine	BRCA
TCGA-A2-A3XS-01A	Vinorelbine	BRCA
TCGA-A2-A3XT-01A	Cyclophosphamide	BRCA
TCGA-A2-A3XT-01A	Doxorubicin	BRCA
TCGA-A2-A3XT-01A	Docetaxel	BRCA
TCGA-A2-A3XU-01A	Doxorubicin	BRCA
TCGA-A2-A3XU-01A	Cyclophosphamide	BRCA
TCGA-A2-A3XU-01A	Docetaxel	BRCA
TCGA-A2-A3XU-01A	Anastrozole	BRCA
TCGA-A2-A3XU-01A	Capecitabine	BRCA
TCGA-A2-A3XV-01A	Carboplatin	BRCA
TCGA-A2-A3XV-01A	Docetaxel	BRCA
TCGA-A2-A3XV-01A	Trastuzumab	BRCA
TCGA-A2-A3XV-01A	Tamoxifen	BRCA
TCGA-A2-A3XW-01A	Doxorubicin	BRCA
TCGA-A2-A3XW-01A	Cyclophosphamide	BRCA
TCGA-A2-A3XW-01A	Paclitaxel	BRCA
TCGA-A2-A3XW-01A	Tamoxifen	BRCA
TCGA-A2-A3XX-01A	Cyclophosphamide	BRCA
TCGA-A2-A3XX-01A	Doxorubicin	BRCA
TCGA-A2-A3XX-01A	Paclitaxel	BRCA
TCGA-A2-A3XY-01A	Doxorubicin	BRCA
TCGA-A2-A3XY-01A	Cyclophosphamide	BRCA
TCGA-A2-A3XY-01A	Paclitaxel	BRCA
TCGA-A2-A3XY-01A	Carboplatin	BRCA
TCGA-A2-A3XY-01A	Gemcitabine	BRCA
TCGA-A2-A3XY-01A	Docetaxel	BRCA
TCGA-A2-A3XY-01A	Denosumab	BRCA
TCGA-A2-A3XZ-01A	Carboplatin	BRCA
TCGA-A2-A3XZ-01A	Docetaxel	BRCA
TCGA-A2-A3XZ-01A	Trastuzumab	BRCA
TCGA-A2-A3Y0-01A	Doxorubicin	BRCA
TCGA-A2-A3Y0-01A	Cyclophosphamide	BRCA
TCGA-A2-A3Y0-01A	Docetaxel	BRCA
TCGA-A2-A3Y0-01A	Anastrozole	BRCA
TCGA-A2-A3Y0-01A	Letrozole	BRCA
TCGA-A2-A3Y0-01A	Tamoxifen	BRCA
TCGA-A2-A4RY-01A	Docetaxel	BRCA
TCGA-A2-A4RY-01A	Doxorubicin	BRCA
TCGA-A2-A4RY-01A	Cyclophosphamide	BRCA
TCGA-A2-A4RY-01A	Tamoxifen	BRCA
TCGA-A2-A4S2-01A	Doxorubicin	BRCA
TCGA-A2-A4S2-01A	Cyclophosphamide	BRCA
TCGA-A2-A4S2-01A	Paclitaxel	BRCA
TCGA-A2-A4S2-01A	Anastrozole	BRCA
TCGA-A7-A0CD-01A	Anastrozole	BRCA
TCGA-A7-A0CE-01A	Doxorubicin	BRCA
TCGA-A7-A0CE-01A	Paclitaxel	BRCA
TCGA-A7-A0CE-01A	Cyclophosphamide	BRCA
TCGA-A7-A0CH-01A	Anastrozole	BRCA
TCGA-A7-A0CJ-01A	Cyclophosphamide	BRCA
TCGA-A7-A0CJ-01A	Docetaxel	BRCA
TCGA-A7-A0CJ-01A	Anastrozole	BRCA
TCGA-A7-A0D9-01A	Docetaxel	BRCA
TCGA-A7-A0D9-01A	Tamoxifen	BRCA
TCGA-A7-A0D9-01A	Cyclophosphamide	BRCA
TCGA-A7-A0DA-01A	Doxorubicin	BRCA
TCGA-A7-A0DA-01A	Cyclophosphamide	BRCA
TCGA-A7-A0DA-01A	Paclitaxel	BRCA
TCGA-A7-A0DB-01A	Anastrozole	BRCA
TCGA-A7-A0DC-01A	Methotrexate	BRCA
TCGA-A7-A0DC-01A	Fluorouracil	BRCA
TCGA-A7-A0DC-01A	Cyclophosphamide	BRCA
TCGA-A7-A0DC-01A	Anastrozole	BRCA
TCGA-A7-A0DC-01A	Tamoxifen	BRCA
TCGA-A7-A13D-01A	Cyclophosphamide	BRCA
TCGA-A7-A13D-01A	Docetaxel	BRCA
TCGA-A7-A13E-01A	Anastrozole	BRCA
TCGA-A7-A13E-01A	Bevacizumab	BRCA
TCGA-A7-A13E-01A	Doxorubicin	BRCA
TCGA-A7-A13E-01A	Cyclophosphamide	BRCA
TCGA-A7-A13E-01A	Paclitaxel	BRCA
TCGA-A7-A13F-01A	Docetaxel	BRCA
TCGA-A7-A13F-01A	Doxorubicin	BRCA
TCGA-A7-A13F-01A	Cyclophosphamide	BRCA
TCGA-A7-A13F-01A	Tamoxifen	BRCA
TCGA-A7-A13F-01A	Anastrozole	BRCA
TCGA-A7-A13G-01A	Anastrozole	BRCA
TCGA-A7-A13H-01A	Anastrozole	BRCA
TCGA-A7-A26E-01A	Anastrozole	BRCA
TCGA-A7-A26E-01A	Cyclophosphamide	BRCA
TCGA-A7-A26E-01A	Docetaxel	BRCA
TCGA-A7-A26F-01A	Docetaxel	BRCA
TCGA-A7-A26F-01A	Cyclophosphamide	BRCA
TCGA-A7-A26G-01A	Docetaxel	BRCA
TCGA-A7-A26G-01A	Cyclophosphamide	BRCA
TCGA-A7-A26H-01A	Anastrozole	BRCA
TCGA-A7-A26H-01A	Paclitaxel	BRCA
TCGA-A7-A26I-01A	Cyclophosphamide	BRCA
TCGA-A7-A26I-01A	Docetaxel	BRCA
TCGA-A7-A26J-01A	Tamoxifen	BRCA
TCGA-A7-A2KD-01A	Cyclophosphamide	BRCA
TCGA-A7-A2KD-01A	Docetaxel	BRCA
TCGA-A7-A2KD-01A	Carboplatin	BRCA
TCGA-A7-A2KD-01A	Trastuzumab	BRCA
TCGA-A7-A3IY-01A	Anastrozole	BRCA
TCGA-A7-A3IZ-01A	Cyclophosphamide	BRCA
TCGA-A7-A3IZ-01A	Docetaxel	BRCA
TCGA-A7-A3IZ-01A	Anastrozole	BRCA
TCGA-A7-A3J0-01A	Anastrozole	BRCA
TCGA-A7-A3J1-01A	Anastrozole	BRCA
TCGA-A7-A3J1-01A	Tamoxifen	BRCA
TCGA-A7-A3J1-01A	Exemestane	BRCA
TCGA-A7-A3RF-01A	Anastrozole	BRCA
TCGA-A7-A425-01A	Doxorubicin	BRCA
TCGA-A7-A425-01A	Cyclophosphamide	BRCA
TCGA-A7-A425-01A	Paclitaxel	BRCA
TCGA-A7-A425-01A	Anastrozole	BRCA
TCGA-A7-A426-01A	Doxorubicin	BRCA
TCGA-A7-A426-01A	Cyclophosphamide	BRCA
TCGA-A7-A426-01A	Paclitaxel	BRCA
TCGA-A7-A426-01A	Tamoxifen	BRCA
TCGA-A7-A4SA-01A	Doxorubicin	BRCA
TCGA-A7-A4SA-01A	Cyclophosphamide	BRCA
TCGA-A7-A4SA-01A	Paclitaxel	BRCA
TCGA-A7-A4SA-01A	Tamoxifen	BRCA
TCGA-A7-A4SB-01A	Docetaxel	BRCA
TCGA-A7-A4SB-01A	Cyclophosphamide	BRCA
TCGA-A7-A4SB-01A	Anastrozole	BRCA
TCGA-A7-A4SC-01A	Tamoxifen	BRCA
TCGA-A7-A4SD-01A	Docetaxel	BRCA
TCGA-A7-A4SD-01A	Cyclophosphamide	BRCA
TCGA-A7-A4SE-01A	Doxorubicin	BRCA
TCGA-A7-A4SE-01A	Cyclophosphamide	BRCA
TCGA-A7-A4SE-01A	Paclitaxel	BRCA
TCGA-A7-A4SF-01A	Carboplatin	BRCA
TCGA-A7-A4SF-01A	Docetaxel	BRCA
TCGA-A7-A4SF-01A	Trastuzumab	BRCA
TCGA-A7-A4SF-01A	Anastrozole	BRCA
TCGA-A7-A56D-01A	Anastrozole	BRCA
TCGA-A7-A5ZV-01A	Doxorubicin	BRCA
TCGA-A7-A5ZV-01A	Cyclophosphamide	BRCA
TCGA-A7-A5ZV-01A	Paclitaxel	BRCA
TCGA-A7-A5ZW-01A	Cyclophosphamide	BRCA
TCGA-A7-A5ZW-01A	Docetaxel	BRCA
TCGA-A7-A5ZW-01A	Tamoxifen	BRCA
TCGA-A7-A5ZX-01A	Doxorubicin	BRCA
TCGA-A7-A5ZX-01A	Cyclophosphamide	BRCA
TCGA-A7-A5ZX-01A	Paclitaxel	BRCA
TCGA-A7-A5ZX-01A	Tamoxifen	BRCA
TCGA-A7-A6VV-01A	Cyclophosphamide	BRCA
TCGA-A7-A6VV-01A	Docetaxel	BRCA
TCGA-A7-A6VW-01A	Paclitaxel	BRCA
TCGA-A7-A6VW-01A	Doxorubicin	BRCA
TCGA-A7-A6VW-01A	Cyclophosphamide	BRCA
TCGA-A7-A6VX-01A	Docetaxel	BRCA
TCGA-A7-A6VX-01A	Cyclophosphamide	BRCA
TCGA-A7-A6VX-01A	Anastrozole	BRCA
TCGA-A7-A6VY-01A	Cyclophosphamide	BRCA
TCGA-A7-A6VY-01A	Doxorubicin	BRCA
TCGA-A7-A6VY-01A	Paclitaxel	BRCA
TCGA-A8-A06O-01A	Letrozole	BRCA
TCGA-A8-A06P-01A	NOS	BRCA
TCGA-A8-A06P-01A	Tamoxifen	BRCA
TCGA-A8-A06R-01A	Fluorouracil	BRCA
TCGA-A8-A06R-01A	Doxorubicin	BRCA
TCGA-A8-A06R-01A	Cyclophosphamide	BRCA
TCGA-A8-A06R-01A	Tamoxifen	BRCA
TCGA-A8-A06T-01A	Anastrozole	BRCA
TCGA-A8-A06Y-01A	Anastrozole	BRCA
TCGA-A8-A075-01A	Epirubicin	BRCA
TCGA-A8-A075-01A	Cyclophosphamide	BRCA
TCGA-A8-A075-01A	Docetaxel	BRCA
TCGA-A8-A075-01A	Tamoxifen	BRCA
TCGA-A8-A075-01A	Zoledronic acid	BRCA
TCGA-A8-A076-01A	Anastrozole	BRCA
TCGA-A8-A079-01A	Fluorouracil	BRCA
TCGA-A8-A079-01A	Epirubicin	BRCA
TCGA-A8-A079-01A	Cyclophosphamide	BRCA
TCGA-A8-A07C-01A	Fluorouracil	BRCA
TCGA-A8-A07C-01A	Epirubicin	BRCA
TCGA-A8-A07C-01A	Cyclophosphamide	BRCA
TCGA-A8-A07C-01A	Docetaxel	BRCA
TCGA-A8-A07E-01A	Letrozole	BRCA
TCGA-A8-A07F-01A	Fluorouracil	BRCA
TCGA-A8-A07F-01A	Epirubicin	BRCA
TCGA-A8-A07F-01A	Cyclophosphamide	BRCA
TCGA-A8-A07F-01A	Tamoxifen	BRCA
TCGA-A8-A07G-01A	Fluorouracil	BRCA
TCGA-A8-A07G-01A	Methotrexate	BRCA
TCGA-A8-A07G-01A	Cyclophosphamide	BRCA
TCGA-A8-A07G-01A	Letrozole	BRCA
TCGA-A8-A07I-01A	Fluorouracil	BRCA
TCGA-A8-A07I-01A	Epirubicin	BRCA
TCGA-A8-A07I-01A	Cyclophosphamide	BRCA
TCGA-A8-A07I-01A	Docetaxel	BRCA
TCGA-A8-A07I-01A	Exemestane	BRCA
TCGA-A8-A07I-01A	Trastuzumab	BRCA
TCGA-A8-A07J-01A	Fluorouracil	BRCA
TCGA-A8-A07J-01A	Epirubicin	BRCA
TCGA-A8-A07J-01A	Cyclophosphamide	BRCA
TCGA-A8-A07J-01A	Docetaxel	BRCA
TCGA-A8-A07J-01A	Tamoxifen	BRCA
TCGA-A8-A07L-01A	NOS	BRCA
TCGA-A8-A07L-01A	Anastrozole	BRCA
TCGA-A8-A07O-01A	NOS	BRCA
TCGA-A8-A07P-01A	Fluorouracil	BRCA
TCGA-A8-A07P-01A	Doxorubicin	BRCA
TCGA-A8-A07P-01A	Cyclophosphamide	BRCA
TCGA-A8-A07P-01A	Docetaxel	BRCA
TCGA-A8-A07P-01A	Anastrozole	BRCA
TCGA-A8-A07R-01A	Zoledronic acid	BRCA
TCGA-A8-A07S-01A	Tamoxifen	BRCA
TCGA-A8-A07U-01A	Fluorouracil	BRCA
TCGA-A8-A07U-01A	Epirubicin	BRCA
TCGA-A8-A07U-01A	Cyclophosphamide	BRCA
TCGA-A8-A07U-01A	Docetaxel	BRCA
TCGA-A8-A07W-01A	Exemestane	BRCA
TCGA-A8-A07W-01A	NOS	BRCA
TCGA-A8-A07Z-01A	Exemestane	BRCA
TCGA-A8-A082-01A	Fluorouracil	BRCA
TCGA-A8-A082-01A	Epirubicin	BRCA
TCGA-A8-A082-01A	Cyclophosphamide	BRCA
TCGA-A8-A082-01A	Docetaxel	BRCA
TCGA-A8-A082-01A	Letrozole	BRCA
TCGA-A8-A082-01A	Exemestane	BRCA
TCGA-A8-A085-01A	Tamoxifen	BRCA
TCGA-A8-A086-01A	Docetaxel	BRCA
TCGA-A8-A086-01A	Cyclophosphamide	BRCA
TCGA-A8-A08B-01A	Fluorouracil	BRCA
TCGA-A8-A08B-01A	Epirubicin	BRCA
TCGA-A8-A08B-01A	Cyclophosphamide	BRCA
TCGA-A8-A08B-01A	Tamoxifen	BRCA
TCGA-A8-A08B-01A	Trastuzumab	BRCA
TCGA-A8-A08B-01A	Letrozole	BRCA
TCGA-A8-A08G-01A	Fluorouracil	BRCA
TCGA-A8-A08G-01A	Epirubicin	BRCA
TCGA-A8-A08G-01A	Cyclophosphamide	BRCA
TCGA-A8-A08G-01A	Docetaxel	BRCA
TCGA-A8-A08G-01A	Exemestane	BRCA
TCGA-A8-A08I-01A	Fluorouracil	BRCA
TCGA-A8-A08I-01A	Epirubicin	BRCA
TCGA-A8-A08I-01A	Cyclophosphamide	BRCA
TCGA-A8-A08I-01A	Letrozole	BRCA
TCGA-A8-A08O-01A	Docetaxel	BRCA
TCGA-A8-A08O-01A	Vinorelbine	BRCA
TCGA-A8-A08O-01A	Anastrozole	BRCA
TCGA-A8-A08O-01A	Tamoxifen	BRCA
TCGA-A8-A08O-01A	Bevacizumab	BRCA
TCGA-A8-A08O-01A	Ibandronate	BRCA
TCGA-A8-A08S-01A	Anastrozole	BRCA
TCGA-A8-A08X-01A	Doxorubicin	BRCA
TCGA-A8-A08X-01A	Cyclophosphamide	BRCA
TCGA-A8-A08X-01A	Paclitaxel	BRCA
TCGA-A8-A08X-01A	Trastuzumab	BRCA
TCGA-A8-A08X-01A	Vinorelbine	BRCA
TCGA-A8-A08X-01A	Tamoxifen	BRCA
TCGA-A8-A091-01A	Fluorouracil	BRCA
TCGA-A8-A091-01A	Epirubicin	BRCA
TCGA-A8-A091-01A	Cyclophosphamide	BRCA
TCGA-A8-A091-01A	Tamoxifen	BRCA
TCGA-A8-A091-01A	Letrozole	BRCA
TCGA-A8-A091-01A	Zoledronic acid	BRCA
TCGA-A8-A091-01A	Pamidronate	BRCA
TCGA-A8-A092-01A	Paclitaxel	BRCA
TCGA-A8-A092-01A	Epirubicin	BRCA
TCGA-A8-A092-01A	Cyclophosphamide	BRCA
TCGA-A8-A092-01A	Tamoxifen	BRCA
TCGA-A8-A093-01A	Tamoxifen	BRCA
TCGA-A8-A095-01A	Fluorouracil	BRCA
TCGA-A8-A095-01A	Doxorubicin	BRCA
TCGA-A8-A095-01A	Cyclophosphamide	BRCA
TCGA-A8-A095-01A	Tamoxifen	BRCA
TCGA-A8-A097-01A	Docetaxel	BRCA
TCGA-A8-A097-01A	Cyclophosphamide	BRCA
TCGA-A8-A097-01A	Tamoxifen	BRCA
TCGA-A8-A099-01A	Exemestane	BRCA
TCGA-A8-A09A-01A	Fluorouracil	BRCA
TCGA-A8-A09A-01A	Epirubicin	BRCA
TCGA-A8-A09A-01A	Cyclophosphamide	BRCA
TCGA-A8-A09A-01A	Docetaxel	BRCA
TCGA-A8-A09A-01A	Tamoxifen	BRCA
TCGA-A8-A09B-01A	Fluorouracil	BRCA
TCGA-A8-A09B-01A	Epirubicin	BRCA
TCGA-A8-A09B-01A	Cyclophosphamide	BRCA
TCGA-A8-A09B-01A	Docetaxel	BRCA
TCGA-A8-A09B-01A	Anastrozole	BRCA
TCGA-A8-A09D-01A	Doxorubicin	BRCA
TCGA-A8-A09D-01A	Cyclophosphamide	BRCA
TCGA-A8-A09D-01A	Paclitaxel	BRCA
TCGA-A8-A09D-01A	Tamoxifen	BRCA
TCGA-A8-A09D-01A	Anastrozole	BRCA
TCGA-A8-A09E-01A	Anastrozole	BRCA
TCGA-A8-A09I-01A	Anastrozole	BRCA
TCGA-A8-A09M-01A	Paclitaxel	BRCA
TCGA-A8-A09M-01A	Exemestane	BRCA
TCGA-A8-A09Q-01A	Anastrozole	BRCA
TCGA-A8-A09R-01A	Letrozole	BRCA
TCGA-A8-A09T-01A	Anastrozole	BRCA
TCGA-A8-A0A1-01A	Tamoxifen	BRCA
TCGA-A8-A0A2-01A	Tamoxifen	BRCA
TCGA-A8-A0A4-01A	Tamoxifen	BRCA
TCGA-A8-A0A4-01A	Letrozole	BRCA
TCGA-A8-A0A6-01A	Epirubicin	BRCA
TCGA-A8-A0A6-01A	Cyclophosphamide	BRCA
TCGA-A8-A0A6-01A	Exemestane	BRCA
TCGA-A8-A0A6-01A	Anastrozole	BRCA
TCGA-A8-A0A6-01A	Zoledronic acid	BRCA
TCGA-A8-A0A9-01A	Anastrozole	BRCA
TCGA-A8-A0AB-01A	Fluorouracil	BRCA
TCGA-A8-A0AB-01A	Doxorubicin	BRCA
TCGA-A8-A0AB-01A	Cyclophosphamide	BRCA
TCGA-A8-A0AB-01A	Tamoxifen	BRCA
TCGA-A8-A0AD-01A	Tamoxifen	BRCA
TCGA-AC-A23C-01A	NOS	BRCA
TCGA-AC-A23E-01A	Tamoxifen	BRCA
TCGA-AC-A23G-01A	Cyclophosphamide	BRCA
TCGA-AC-A23G-01A	Doxorubicin	BRCA
TCGA-AC-A23G-01A	Paclitaxel	BRCA
TCGA-AC-A23G-01A	Anastrozole	BRCA
TCGA-AC-A2B8-01A	NOS	BRCA
TCGA-AC-A2B8-01A	Anastrozole	BRCA
TCGA-AC-A2BK-01A	Cyclophosphamide	BRCA
TCGA-AC-A2BK-01A	Doxorubicin	BRCA
TCGA-AC-A2BK-01A	Paclitaxel	BRCA
TCGA-AC-A2BK-01A	Bevacizumab	BRCA
TCGA-AC-A2FB-01A	Docetaxel	BRCA
TCGA-AC-A2FB-01A	Trastuzumab	BRCA
TCGA-AC-A2FB-01A	Anastrozole	BRCA
TCGA-AC-A2FE-01A	Doxorubicin	BRCA
TCGA-AC-A2FE-01A	Paclitaxel	BRCA
TCGA-AC-A2FE-01A	Anastrozole	BRCA
TCGA-AC-A2FE-01A	Cyclophosphamide	BRCA
TCGA-AC-A2FE-01A	Capecitabine	BRCA
TCGA-AC-A2FF-01A	Cyclophosphamide	BRCA
TCGA-AC-A2FF-01A	Doxorubicin	BRCA
TCGA-AC-A2FF-01A	Paclitaxel	BRCA
TCGA-AC-A2FF-01A	Tamoxifen	BRCA
TCGA-AC-A2FG-01A	Anastrozole	BRCA
TCGA-AC-A2FK-01A	Cyclophosphamide	BRCA
TCGA-AC-A2FK-01A	Doxorubicin	BRCA
TCGA-AC-A2FK-01A	Letrozole	BRCA
TCGA-AC-A2FK-01A	Docetaxel	BRCA
TCGA-AC-A2FO-01A	NOS	BRCA
TCGA-AC-A2QH-01A	Cyclophosphamide	BRCA
TCGA-AC-A2QH-01A	Doxorubicin	BRCA
TCGA-AC-A2QH-01A	Palonosetron	BRCA
TCGA-AC-A2QI-01A	Cyclophosphamide	BRCA
TCGA-AC-A2QI-01A	Fluorouracil	BRCA
TCGA-AC-A2QI-01A	Methotrexate	BRCA
TCGA-AC-A2QJ-01A	Cyclophosphamide	BRCA
TCGA-AC-A2QJ-01A	Doxorubicin	BRCA
TCGA-AC-A2QJ-01A	Paclitaxel	BRCA
TCGA-AC-A2QJ-01A	Gemcitabine	BRCA
TCGA-AC-A2QJ-01A	Carboplatin	BRCA
TCGA-AC-A2QJ-01A	Fulvestrant	BRCA
TCGA-AC-A3BB-01A	Cyclophosphamide	BRCA
TCGA-AC-A3BB-01A	Doxorubicin	BRCA
TCGA-AC-A3BB-01A	Docetaxel	BRCA
TCGA-AC-A3QP-01A	Letrozole	BRCA
TCGA-AC-A3TM-01A	Cyclophosphamide	BRCA
TCGA-AC-A3TM-01A	Docetaxel	BRCA
TCGA-AC-A3TM-01A	NOS	BRCA
TCGA-AC-A3TM-01A	Anastrozole	BRCA
TCGA-AC-A3TN-01A	Anastrozole	BRCA
TCGA-AC-A3W5-01A	Docetaxel	BRCA
TCGA-AC-A3W5-01A	Cyclophosphamide	BRCA
TCGA-AC-A3W5-01A	Trastuzumab	BRCA
TCGA-AC-A3W5-01A	Letrozole	BRCA
TCGA-AC-A3W7-01A	Letrozole	BRCA
TCGA-AC-A3YI-01A	Cyclophosphamide	BRCA
TCGA-AC-A3YI-01A	Methotrexate	BRCA
TCGA-AC-A3YI-01A	Fluorouracil	BRCA
TCGA-AC-A3YJ-01A	Anastrozole	BRCA
TCGA-AC-A3YJ-01A	Letrozole	BRCA
TCGA-AC-A5XS-01A	Letrozole	BRCA
TCGA-AC-A5XU-01A	Letrozole	BRCA
TCGA-AC-A62V-01A	Denosumab	BRCA
TCGA-AC-A62V-01A	Paclitaxel	BRCA
TCGA-AO-A03L-01A	Cyclophosphamide	BRCA
TCGA-AO-A03L-01A	Doxorubicin	BRCA
TCGA-AO-A03L-01A	Tamoxifen	BRCA
TCGA-AO-A03L-01A	Leuprolide	BRCA
TCGA-AO-A03L-01A	Paclitaxel	BRCA
TCGA-AO-A03O-01A	Anastrozole	BRCA
TCGA-AO-A03O-01A	Doxorubicin	BRCA
TCGA-AO-A03O-01A	Cyclophosphamide	BRCA
TCGA-AO-A03O-01A	Paclitaxel	BRCA
TCGA-AO-A03R-01A	Doxorubicin	BRCA
TCGA-AO-A03R-01A	Letrozole	BRCA
TCGA-AO-A03R-01A	Paclitaxel	BRCA
TCGA-AO-A03R-01A	Cyclophosphamide	BRCA
TCGA-AO-A03T-01A	Cyclophosphamide	BRCA
TCGA-AO-A03T-01A	Doxorubicin	BRCA
TCGA-AO-A03T-01A	Paclitaxel	BRCA
TCGA-AO-A03T-01A	Tamoxifen	BRCA
TCGA-AO-A03T-01A	Leuprolide	BRCA
TCGA-AO-A03T-01A	Letrozole	BRCA
TCGA-AO-A03V-01A	Fluorouracil	BRCA
TCGA-AO-A03V-01A	Cyclophosphamide	BRCA
TCGA-AO-A03V-01A	Tamoxifen	BRCA
TCGA-AO-A03V-01A	Anastrozole	BRCA
TCGA-AO-A03V-01A	Methotrexate	BRCA
TCGA-AO-A0J2-01A	Paclitaxel	BRCA
TCGA-AO-A0J2-01A	Cyclophosphamide	BRCA
TCGA-AO-A0J2-01A	Doxorubicin	BRCA
TCGA-AO-A0J3-01A	Methotrexate	BRCA
TCGA-AO-A0J3-01A	Cyclophosphamide	BRCA
TCGA-AO-A0J3-01A	Fluorouracil	BRCA
TCGA-AO-A0J3-01A	Doxorubicin	BRCA
TCGA-AO-A0J3-01A	Anastrozole	BRCA
TCGA-AO-A0J3-01A	Paclitaxel	BRCA
TCGA-AO-A0J4-01A	Doxorubicin	BRCA
TCGA-AO-A0J4-01A	Cyclophosphamide	BRCA
TCGA-AO-A0J4-01A	Paclitaxel	BRCA
TCGA-AO-A0J5-01A	Zoledronic acid	BRCA
TCGA-AO-A0J5-01A	Capecitabine	BRCA
TCGA-AO-A0J5-01A	Letrozole	BRCA
TCGA-AO-A0J5-01A	Fulvestrant	BRCA
TCGA-AO-A0J6-01A	Paclitaxel	BRCA
TCGA-AO-A0J6-01A	Doxorubicin	BRCA
TCGA-AO-A0J6-01A	Cyclophosphamide	BRCA
TCGA-AO-A0J7-01A	Doxorubicin	BRCA
TCGA-AO-A0J7-01A	Anastrozole	BRCA
TCGA-AO-A0J7-01A	Cyclophosphamide	BRCA
TCGA-AO-A0J7-01A	Paclitaxel	BRCA
TCGA-AO-A0J8-01A	Cyclophosphamide	BRCA
TCGA-AO-A0J8-01A	Anastrozole	BRCA
TCGA-AO-A0J8-01A	Methotrexate	BRCA
TCGA-AO-A0J8-01A	Fluorouracil	BRCA
TCGA-AO-A0J9-01A	Paclitaxel	BRCA
TCGA-AO-A0J9-01A	Cyclophosphamide	BRCA
TCGA-AO-A0J9-01A	Docetaxel	BRCA
TCGA-AO-A0J9-01A	Anastrozole	BRCA
TCGA-AO-A0J9-01A	Doxorubicin	BRCA
TCGA-AO-A0J9-01A	Zoledronic acid	BRCA
TCGA-AO-A0J9-01A	Exemestane	BRCA
TCGA-AO-A0J9-01A	Tamoxifen	BRCA
TCGA-AO-A0JA-01A	Paclitaxel	BRCA
TCGA-AO-A0JA-01A	Leuprolide	BRCA
TCGA-AO-A0JA-01A	Zoledronic acid	BRCA
TCGA-AO-A0JA-01A	Tamoxifen	BRCA
TCGA-AO-A0JB-01A	Cyclophosphamide	BRCA
TCGA-AO-A0JB-01A	Tamoxifen	BRCA
TCGA-AO-A0JB-01A	Paclitaxel	BRCA
TCGA-AO-A0JB-01A	Doxorubicin	BRCA
TCGA-AO-A0JC-01A	Letrozole	BRCA
TCGA-AO-A0JC-01A	Fluorouracil	BRCA
TCGA-AO-A0JC-01A	Cyclophosphamide	BRCA
TCGA-AO-A0JC-01A	Methotrexate	BRCA
TCGA-AO-A0JD-01A	Anastrozole	BRCA
TCGA-AO-A0JD-01A	Cyclophosphamide	BRCA
TCGA-AO-A0JD-01A	Paclitaxel	BRCA
TCGA-AO-A0JD-01A	Doxorubicin	BRCA
TCGA-AO-A0JE-01A	Paclitaxel	BRCA
TCGA-AO-A0JE-01A	Trastuzumab	BRCA
TCGA-AO-A0JE-01A	Doxorubicin	BRCA
TCGA-AO-A0JE-01A	Cyclophosphamide	BRCA
TCGA-AO-A0JF-01A	Doxorubicin	BRCA
TCGA-AO-A0JF-01A	Paclitaxel	BRCA
TCGA-AO-A0JF-01A	Anastrozole	BRCA
TCGA-AO-A0JF-01A	Letrozole	BRCA
TCGA-AO-A0JF-01A	Cyclophosphamide	BRCA
TCGA-AO-A0JG-01A	Paclitaxel	BRCA
TCGA-AO-A0JG-01A	Doxorubicin	BRCA
TCGA-AO-A0JG-01A	Anastrozole	BRCA
TCGA-AO-A0JG-01A	Cyclophosphamide	BRCA
TCGA-AO-A0JI-01A	Cyclophosphamide	BRCA
TCGA-AO-A0JI-01A	Anastrozole	BRCA
TCGA-AO-A0JI-01A	Doxorubicin	BRCA
TCGA-AO-A0JI-01A	Paclitaxel	BRCA
TCGA-AO-A0JJ-01A	Paclitaxel	BRCA
TCGA-AO-A0JJ-01A	Cyclophosphamide	BRCA
TCGA-AO-A0JJ-01A	Letrozole	BRCA
TCGA-AO-A0JJ-01A	Doxorubicin	BRCA
TCGA-AO-A0JL-01A	Doxorubicin	BRCA
TCGA-AO-A0JL-01A	Trastuzumab	BRCA
TCGA-AO-A0JL-01A	Cyclophosphamide	BRCA
TCGA-AO-A0JL-01A	Paclitaxel	BRCA
TCGA-AO-A0JM-01A	Tamoxifen	BRCA
TCGA-AO-A0JM-01A	Trastuzumab	BRCA
TCGA-AO-A0JM-01A	Doxorubicin	BRCA
TCGA-AO-A0JM-01A	Paclitaxel	BRCA
TCGA-AO-A0JM-01A	Cyclophosphamide	BRCA
TCGA-AO-A124-01A	Doxorubicin	BRCA
TCGA-AO-A124-01A	Paclitaxel	BRCA
TCGA-AO-A124-01A	Cyclophosphamide	BRCA
TCGA-AO-A125-01A	Exemestane	BRCA
TCGA-AO-A125-01A	Tamoxifen	BRCA
TCGA-AO-A126-01A	Methotrexate	BRCA
TCGA-AO-A126-01A	Cyclophosphamide	BRCA
TCGA-AO-A126-01A	Fluorouracil	BRCA
TCGA-AO-A126-01A	Tamoxifen	BRCA
TCGA-AO-A126-01A	Goserelin	BRCA
TCGA-AO-A128-01A	Doxorubicin	BRCA
TCGA-AO-A128-01A	Paclitaxel	BRCA
TCGA-AO-A128-01A	Cyclophosphamide	BRCA
TCGA-AO-A129-01A	Paclitaxel	BRCA
TCGA-AO-A129-01A	Cyclophosphamide	BRCA
TCGA-AO-A129-01A	Doxorubicin	BRCA
TCGA-AO-A12A-01A	Tamoxifen	BRCA
TCGA-AO-A12A-01A	Cyclophosphamide	BRCA
TCGA-AO-A12A-01A	Exemestane	BRCA
TCGA-AO-A12A-01A	Doxorubicin	BRCA
TCGA-AO-A12A-01A	Paclitaxel	BRCA
TCGA-AO-A12B-01A	Methotrexate	BRCA
TCGA-AO-A12B-01A	Cyclophosphamide	BRCA
TCGA-AO-A12B-01A	Anastrozole	BRCA
TCGA-AO-A12B-01A	Fluorouracil	BRCA
TCGA-AO-A12C-01A	Doxorubicin	BRCA
TCGA-AO-A12C-01A	Paclitaxel	BRCA
TCGA-AO-A12C-01A	Tamoxifen	BRCA
TCGA-AO-A12C-01A	Trastuzumab	BRCA
TCGA-AO-A12C-01A	Cyclophosphamide	BRCA
TCGA-AO-A12D-01A	Trastuzumab	BRCA
TCGA-AO-A12D-01A	Paclitaxel	BRCA
TCGA-AO-A12D-01A	Cyclophosphamide	BRCA
TCGA-AO-A12D-01A	Doxorubicin	BRCA
TCGA-AO-A12E-01A	Doxorubicin	BRCA
TCGA-AO-A12E-01A	Paclitaxel	BRCA
TCGA-AO-A12E-01A	Cyclophosphamide	BRCA
TCGA-AO-A12E-01A	Tamoxifen	BRCA
TCGA-AO-A12F-01A	Paclitaxel	BRCA
TCGA-AO-A12F-01A	Cyclophosphamide	BRCA
TCGA-AO-A12F-01A	Doxorubicin	BRCA
TCGA-AO-A12G-01A	Anastrozole	BRCA
TCGA-AO-A12H-01A	Anastrozole	BRCA
TCGA-AO-A1KO-01A	Paclitaxel	BRCA
TCGA-AO-A1KO-01A	Cyclophosphamide	BRCA
TCGA-AO-A1KO-01A	Tamoxifen	BRCA
TCGA-AO-A1KO-01A	Doxorubicin	BRCA
TCGA-AO-A1KP-01A	Fluorouracil	BRCA
TCGA-AO-A1KP-01A	Cyclophosphamide	BRCA
TCGA-AO-A1KP-01A	Methotrexate	BRCA
TCGA-AO-A1KP-01A	Anastrozole	BRCA
TCGA-AO-A1KQ-01A	Tamoxifen	BRCA
TCGA-AO-A1KR-01A	Paclitaxel	BRCA
TCGA-AO-A1KR-01A	Cyclophosphamide	BRCA
TCGA-AO-A1KR-01A	Doxorubicin	BRCA
TCGA-AO-A1KS-01A	Anastrozole	BRCA
TCGA-AO-A1KT-01A	Anastrozole	BRCA
TCGA-AO-A1KT-01A	Fluorouracil	BRCA
TCGA-AO-A1KT-01A	Methotrexate	BRCA
TCGA-AO-A1KT-01A	Cyclophosphamide	BRCA
TCGA-AQ-A04J-01A	Cyclophosphamide	BRCA
TCGA-AQ-A04J-01A	Doxorubicin	BRCA
TCGA-AQ-A04J-01A	Paclitaxel	BRCA
TCGA-AQ-A0Y5-01A	Cyclophosphamide	BRCA
TCGA-AQ-A0Y5-01A	Trastuzumab	BRCA
TCGA-AQ-A0Y5-01A	Docetaxel	BRCA
TCGA-AQ-A1H2-01A	Trastuzumab	BRCA
TCGA-AQ-A1H2-01A	Anastrozole	BRCA
TCGA-AQ-A1H2-01A	Paclitaxel	BRCA
TCGA-AQ-A1H3-01A	Paclitaxel	BRCA
TCGA-AQ-A1H3-01A	Doxorubicin	BRCA
TCGA-AQ-A1H3-01A	Tamoxifen	BRCA
TCGA-AQ-A1H3-01A	Cyclophosphamide	BRCA
TCGA-AQ-A54O-01A	Doxorubicin	BRCA
TCGA-AQ-A54O-01A	Cyclophosphamide	BRCA
TCGA-AQ-A54O-01A	Paclitaxel	BRCA
TCGA-AQ-A54O-01A	Tamoxifen	BRCA
TCGA-AQ-A7U7-01A	Rituximab	BRCA
TCGA-AQ-A7U7-01A	Cyclophosphamide	BRCA
TCGA-AQ-A7U7-01A	Doxorubicin	BRCA
TCGA-AQ-A7U7-01A	Vincristine	BRCA
TCGA-AQ-A7U7-01A	Prednisone	BRCA
TCGA-AQ-A7U7-01A	Letrozole	BRCA
TCGA-AR-A0TP-01A	Doxorubicin	BRCA
TCGA-AR-A0TP-01A	Cyclophosphamide	BRCA
TCGA-AR-A0TQ-01A	Doxorubicin	BRCA
TCGA-AR-A0TQ-01A	Trastuzumab	BRCA
TCGA-AR-A0TQ-01A	Paclitaxel	BRCA
TCGA-AR-A0TQ-01A	Cyclophosphamide	BRCA
TCGA-AR-A0TQ-01A	Exemestane	BRCA
TCGA-AR-A0TQ-01A	Triptorelin	BRCA
TCGA-AR-A0TR-01A	Tamoxifen	BRCA
TCGA-AR-A0TS-01A	Doxorubicin	BRCA
TCGA-AR-A0TS-01A	Paclitaxel	BRCA
TCGA-AR-A0TS-01A	Cyclophosphamide	BRCA
TCGA-AR-A0TT-01A	Paclitaxel	BRCA
TCGA-AR-A0TT-01A	Tamoxifen	BRCA
TCGA-AR-A0TT-01A	Anastrozole	BRCA
TCGA-AR-A0TT-01A	Doxorubicin	BRCA
TCGA-AR-A0TT-01A	Cyclophosphamide	BRCA
TCGA-AR-A0TY-01A	Paclitaxel	BRCA
TCGA-AR-A0TY-01A	Anastrozole	BRCA
TCGA-AR-A0TY-01A	Doxorubicin	BRCA
TCGA-AR-A0TY-01A	Cyclophosphamide	BRCA
TCGA-AR-A0TZ-01A	Doxorubicin	BRCA
TCGA-AR-A0TZ-01A	Tamoxifen	BRCA
TCGA-AR-A0TZ-01A	Paclitaxel	BRCA
TCGA-AR-A0TZ-01A	NOS	BRCA
TCGA-AR-A0TZ-01A	Cyclophosphamide	BRCA
TCGA-AR-A0U2-01A	Cyclophosphamide	BRCA
TCGA-AR-A0U2-01A	Paclitaxel	BRCA
TCGA-AR-A0U2-01A	Tamoxifen	BRCA
TCGA-AR-A0U2-01A	Doxorubicin	BRCA
TCGA-AR-A0U2-01A	Exemestane	BRCA
TCGA-AR-A0U3-01A	Doxorubicin	BRCA
TCGA-AR-A0U3-01A	Anastrozole	BRCA
TCGA-AR-A0U3-01A	Cyclophosphamide	BRCA
TCGA-AR-A0U3-01A	Paclitaxel	BRCA
TCGA-AR-A0U4-01A	Cyclophosphamide	BRCA
TCGA-AR-A0U4-01A	Doxorubicin	BRCA
TCGA-AR-A0U4-01A	Paclitaxel	BRCA
TCGA-AR-A1AH-01A	NOS	BRCA
TCGA-AR-A1AH-01A	Tamoxifen	BRCA
TCGA-AR-A1AI-01A	Cyclophosphamide	BRCA
TCGA-AR-A1AI-01A	Doxorubicin	BRCA
TCGA-AR-A1AI-01A	Paclitaxel	BRCA
TCGA-AR-A1AK-01A	Anastrozole	BRCA
TCGA-AR-A1AL-01A	Paclitaxel	BRCA
TCGA-AR-A1AL-01A	Cyclophosphamide	BRCA
TCGA-AR-A1AL-01A	Anastrozole	BRCA
TCGA-AR-A1AL-01A	Doxorubicin	BRCA
TCGA-AR-A1AL-01A	Letrozole	BRCA
TCGA-AR-A1AL-01A	Docetaxel	BRCA
TCGA-AR-A1AM-01A	Doxorubicin	BRCA
TCGA-AR-A1AM-01A	Tamoxifen	BRCA
TCGA-AR-A1AM-01A	Anastrozole	BRCA
TCGA-AR-A1AM-01A	Cyclophosphamide	BRCA
TCGA-AR-A1AN-01A	Anastrozole	BRCA
TCGA-AR-A1AN-01A	Tamoxifen	BRCA
TCGA-AR-A1AN-01A	Cyclophosphamide	BRCA
TCGA-AR-A1AN-01A	Doxorubicin	BRCA
TCGA-AR-A1AN-01A	Paclitaxel	BRCA
TCGA-AR-A1AO-01A	Tamoxifen	BRCA
TCGA-AR-A1AO-01A	Doxorubicin	BRCA
TCGA-AR-A1AO-01A	Cyclophosphamide	BRCA
TCGA-AR-A1AO-01A	Paclitaxel	BRCA
TCGA-AR-A1AP-01A	Anastrozole	BRCA
TCGA-AR-A1AQ-01A	Doxorubicin	BRCA
TCGA-AR-A1AQ-01A	Paclitaxel	BRCA
TCGA-AR-A1AQ-01A	Cyclophosphamide	BRCA
TCGA-AR-A1AR-01A	Docetaxel	BRCA
TCGA-AR-A1AR-01A	NOS	BRCA
TCGA-AR-A1AR-01A	Doxorubicin	BRCA
TCGA-AR-A1AS-01A	Anastrozole	BRCA
TCGA-AR-A1AS-01A	Doxorubicin	BRCA
TCGA-AR-A1AS-01A	Cyclophosphamide	BRCA
TCGA-AR-A1AT-01A	Anastrozole	BRCA
TCGA-AR-A1AT-01A	Trastuzumab	BRCA
TCGA-AR-A1AT-01A	NOS	BRCA
TCGA-AR-A1AU-01A	Doxorubicin	BRCA
TCGA-AR-A1AU-01A	Tamoxifen	BRCA
TCGA-AR-A1AU-01A	Cyclophosphamide	BRCA
TCGA-AR-A1AU-01A	Paclitaxel	BRCA
TCGA-AR-A1AV-01A	Tamoxifen	BRCA
TCGA-AR-A1AV-01A	Cyclophosphamide	BRCA
TCGA-AR-A1AV-01A	Doxorubicin	BRCA
TCGA-AR-A1AV-01A	Paclitaxel	BRCA
TCGA-AR-A1AW-01A	Docetaxel	BRCA
TCGA-AR-A1AW-01A	Cyclophosphamide	BRCA
TCGA-AR-A1AW-01A	Anastrozole	BRCA
TCGA-AR-A1AX-01A	Trastuzumab	BRCA
TCGA-AR-A1AX-01A	Letrozole	BRCA
TCGA-AR-A1AX-01A	Paclitaxel	BRCA
TCGA-AR-A1AX-01A	Cyclophosphamide	BRCA
TCGA-AR-A1AX-01A	Exemestane	BRCA
TCGA-AR-A1AX-01A	Doxorubicin	BRCA
TCGA-AR-A1AY-01A	Doxorubicin	BRCA
TCGA-AR-A1AY-01A	Cyclophosphamide	BRCA
TCGA-AR-A24H-01A	Tamoxifen	BRCA
TCGA-AR-A24H-01A	Anastrozole	BRCA
TCGA-AR-A24K-01A	Paclitaxel	BRCA
TCGA-AR-A24K-01A	Cyclophosphamide	BRCA
TCGA-AR-A24K-01A	Doxorubicin	BRCA
TCGA-AR-A24L-01A	Paclitaxel	BRCA
TCGA-AR-A24L-01A	Doxorubicin	BRCA
TCGA-AR-A24L-01A	Cyclophosphamide	BRCA
TCGA-AR-A24L-01A	Tamoxifen	BRCA
TCGA-AR-A24M-01A	Cyclophosphamide	BRCA
TCGA-AR-A24M-01A	Tamoxifen	BRCA
TCGA-AR-A24M-01A	Paclitaxel	BRCA
TCGA-AR-A24M-01A	Doxorubicin	BRCA
TCGA-AR-A24M-01A	Letrozole	BRCA
TCGA-AR-A24O-01A	Paclitaxel	BRCA
TCGA-AR-A24O-01A	Cyclophosphamide	BRCA
TCGA-AR-A24O-01A	Doxorubicin	BRCA
TCGA-AR-A24O-01A	Tamoxifen	BRCA
TCGA-AR-A24O-01A	Letrozole	BRCA
TCGA-AR-A24Q-01A	Trastuzumab	BRCA
TCGA-AR-A24Q-01A	Doxorubicin	BRCA
TCGA-AR-A24Q-01A	Anastrozole	BRCA
TCGA-AR-A24Q-01A	Cyclophosphamide	BRCA
TCGA-AR-A24Q-01A	Paclitaxel	BRCA
TCGA-AR-A24Q-01A	Docetaxel	BRCA
TCGA-AR-A24R-01A	Letrozole	BRCA
TCGA-AR-A24R-01A	Cyclophosphamide	BRCA
TCGA-AR-A24R-01A	Paclitaxel	BRCA
TCGA-AR-A24R-01A	Doxorubicin	BRCA
TCGA-AR-A24R-01A	Tamoxifen	BRCA
TCGA-AR-A24S-01A	Exemestane	BRCA
TCGA-AR-A24S-01A	Anastrozole	BRCA
TCGA-AR-A24T-01A	Letrozole	BRCA
TCGA-AR-A24T-01A	Cyclophosphamide	BRCA
TCGA-AR-A24T-01A	Doxorubicin	BRCA
TCGA-AR-A24T-01A	Paclitaxel	BRCA
TCGA-AR-A24T-01A	Tamoxifen	BRCA
TCGA-AR-A24U-01A	Doxorubicin	BRCA
TCGA-AR-A24U-01A	Cyclophosphamide	BRCA
TCGA-AR-A24U-01A	Paclitaxel	BRCA
TCGA-AR-A24U-01A	Trastuzumab	BRCA
TCGA-AR-A24V-01A	Doxorubicin	BRCA
TCGA-AR-A24V-01A	Cyclophosphamide	BRCA
TCGA-AR-A24V-01A	Paclitaxel	BRCA
TCGA-AR-A24V-01A	Bevacizumab	BRCA
TCGA-AR-A24V-01A	Tamoxifen	BRCA
TCGA-AR-A24V-01A	Anastrozole	BRCA
TCGA-AR-A24W-01A	Doxorubicin	BRCA
TCGA-AR-A24W-01A	Cyclophosphamide	BRCA
TCGA-AR-A24W-01A	Paclitaxel	BRCA
TCGA-AR-A24W-01A	Letrozole	BRCA
TCGA-AR-A24W-01A	Anastrozole	BRCA
TCGA-AR-A24X-01A	Doxorubicin	BRCA
TCGA-AR-A24X-01A	Cyclophosphamide	BRCA
TCGA-AR-A24X-01A	Tamoxifen	BRCA
TCGA-AR-A24Z-01A	Doxorubicin	BRCA
TCGA-AR-A24Z-01A	Cyclophosphamide	BRCA
TCGA-AR-A24Z-01A	Anastrozole	BRCA
TCGA-AR-A250-01A	Doxorubicin	BRCA
TCGA-AR-A250-01A	Cyclophosphamide	BRCA
TCGA-AR-A250-01A	Paclitaxel	BRCA
TCGA-AR-A250-01A	Trastuzumab	BRCA
TCGA-AR-A250-01A	Anastrozole	BRCA
TCGA-AR-A251-01A	Doxorubicin	BRCA
TCGA-AR-A251-01A	Cyclophosphamide	BRCA
TCGA-AR-A251-01A	Paclitaxel	BRCA
TCGA-AR-A251-01A	Tamoxifen	BRCA
TCGA-AR-A252-01A	Doxorubicin	BRCA
TCGA-AR-A252-01A	Cyclophosphamide	BRCA
TCGA-AR-A252-01A	Tamoxifen	BRCA
TCGA-AR-A254-01A	Paclitaxel	BRCA
TCGA-AR-A254-01A	Fluorouracil	BRCA
TCGA-AR-A254-01A	Epirubicin	BRCA
TCGA-AR-A254-01A	Cyclophosphamide	BRCA
TCGA-AR-A254-01A	Trastuzumab	BRCA
TCGA-AR-A254-01A	Tamoxifen	BRCA
TCGA-AR-A255-01A	Trastuzumab	BRCA
TCGA-AR-A255-01A	Anastrozole	BRCA
TCGA-AR-A256-01A	Doxorubicin	BRCA
TCGA-AR-A256-01A	Cyclophosphamide	BRCA
TCGA-AR-A2LE-01A	Tamoxifen	BRCA
TCGA-AR-A2LH-01A	Doxorubicin	BRCA
TCGA-AR-A2LH-01A	Cyclophosphamide	BRCA
TCGA-AR-A2LH-01A	Paclitaxel	BRCA
TCGA-AR-A2LJ-01A	Doxorubicin	BRCA
TCGA-AR-A2LJ-01A	Cyclophosphamide	BRCA
TCGA-AR-A2LJ-01A	Paclitaxel	BRCA
TCGA-AR-A2LJ-01A	Trastuzumab	BRCA
TCGA-AR-A2LJ-01A	Tamoxifen	BRCA
TCGA-AR-A2LK-01A	Doxorubicin	BRCA
TCGA-AR-A2LK-01A	Cyclophosphamide	BRCA
TCGA-AR-A2LK-01A	Paclitaxel	BRCA
TCGA-AR-A2LK-01A	Anastrozole	BRCA
TCGA-AR-A2LL-01A	Tamoxifen	BRCA
TCGA-AR-A2LM-01A	Docetaxel	BRCA
TCGA-AR-A2LM-01A	Cyclophosphamide	BRCA
TCGA-AR-A2LM-01A	Paclitaxel	BRCA
TCGA-AR-A2LM-01A	Tamoxifen	BRCA
TCGA-AR-A2LN-01A	Letrozole	BRCA
TCGA-AR-A2LO-01A	Doxorubicin	BRCA
TCGA-AR-A2LO-01A	Cyclophosphamide	BRCA
TCGA-AR-A2LO-01A	Paclitaxel	BRCA
TCGA-AR-A2LO-01A	Bevacizumab	BRCA
TCGA-AR-A2LO-01A	Tamoxifen	BRCA
TCGA-AR-A2LO-01A	Anastrozole	BRCA
TCGA-AR-A2LQ-01A	Docetaxel	BRCA
TCGA-AR-A2LQ-01A	Cyclophosphamide	BRCA
TCGA-AR-A2LQ-01A	Anastrozole	BRCA
TCGA-AR-A2LR-01A	Doxorubicin	BRCA
TCGA-AR-A2LR-01A	Cyclophosphamide	BRCA
TCGA-AR-A5QM-01A	Anastrozole	BRCA
TCGA-AR-A5QN-01A	Docetaxel	BRCA
TCGA-AR-A5QN-01A	Cyclophosphamide	BRCA
TCGA-AR-A5QN-01A	Anastrozole	BRCA
TCGA-AR-A5QN-01A	Exemestane	BRCA
TCGA-AR-A5QP-01A	Tamoxifen	BRCA
TCGA-AR-A5QQ-01A	Carboplatin	BRCA
TCGA-AR-A5QQ-01A	Paclitaxel	BRCA
TCGA-AR-A5QQ-01A	Ifosfamide	BRCA
TCGA-AR-A5QQ-01A	Mesna	BRCA
TCGA-AR-A5QQ-01A	Etoposide	BRCA
TCGA-B6-A3ZX-01A	Cyclophosphamide	BRCA
TCGA-B6-A3ZX-01A	Doxorubicin	BRCA
TCGA-B6-A3ZX-01A	Paclitaxel	BRCA
TCGA-B6-A401-01A	Cyclophosphamide	BRCA
TCGA-B6-A401-01A	Docetaxel	BRCA
TCGA-B6-A401-01A	Doxorubicin	BRCA
TCGA-B6-A401-01A	Letrozole	BRCA
TCGA-B6-A402-01A	Cyclophosphamide	BRCA
TCGA-B6-A402-01A	Doxorubicin	BRCA
TCGA-B6-A402-01A	Paclitaxel	BRCA
TCGA-B6-A408-01A	Cyclophosphamide	BRCA
TCGA-B6-A408-01A	Docetaxel	BRCA
TCGA-B6-A408-01A	Doxorubicin	BRCA
TCGA-B6-A409-01A	Cyclophosphamide	BRCA
TCGA-B6-A409-01A	Doxorubicin	BRCA
TCGA-B6-A409-01A	Paclitaxel	BRCA
TCGA-B6-A40C-01A	Cyclophosphamide	BRCA
TCGA-B6-A40C-01A	Doxorubicin	BRCA
TCGA-B6-A40C-01A	Paclitaxel	BRCA
TCGA-BH-A0AV-01A	Docetaxel	BRCA
TCGA-BH-A0AV-01A	Cyclophosphamide	BRCA
TCGA-BH-A0AW-01A	Carboplatin	BRCA
TCGA-BH-A0AW-01A	Anastrozole	BRCA
TCGA-BH-A0AW-01A	Docetaxel	BRCA
TCGA-BH-A0AW-01A	Trastuzumab	BRCA
TCGA-BH-A0AW-01A	Exemestane	BRCA
TCGA-BH-A0AY-01A	NOS	BRCA
TCGA-BH-A0AY-01A	Exemestane	BRCA
TCGA-BH-A0AZ-01A	Doxorubicin	BRCA
TCGA-BH-A0AZ-01A	Cyclophosphamide	BRCA
TCGA-BH-A0AZ-01A	Paclitaxel	BRCA
TCGA-BH-A0AZ-01A	Bevacizumab	BRCA
TCGA-BH-A0B0-01A	Doxorubicin	BRCA
TCGA-BH-A0B0-01A	Cyclophosphamide	BRCA
TCGA-BH-A0B1-01A	Doxorubicin	BRCA
TCGA-BH-A0B1-01A	Paclitaxel	BRCA
TCGA-BH-A0B1-01A	Cyclophosphamide	BRCA
TCGA-BH-A0B1-01A	Anastrozole	BRCA
TCGA-BH-A0B3-01A	Cyclophosphamide	BRCA
TCGA-BH-A0B3-01A	Doxorubicin	BRCA
TCGA-BH-A0B3-01A	Paclitaxel	BRCA
TCGA-BH-A0B4-01A	Docetaxel	BRCA
TCGA-BH-A0B4-01A	Tamoxifen	BRCA
TCGA-BH-A0B5-01A	Doxorubicin	BRCA
TCGA-BH-A0B5-01A	Cyclophosphamide	BRCA
TCGA-BH-A0B5-01A	Paclitaxel	BRCA
TCGA-BH-A0B7-01A	Doxorubicin	BRCA
TCGA-BH-A0B7-01A	Paclitaxel	BRCA
TCGA-BH-A0B8-01A	Anastrozole	BRCA
TCGA-BH-A0B9-01A	Cyclophosphamide	BRCA
TCGA-BH-A0B9-01A	Doxorubicin	BRCA
TCGA-BH-A0BA-01A	Cyclophosphamide	BRCA
TCGA-BH-A0BA-01A	Paclitaxel	BRCA
TCGA-BH-A0BA-01A	Doxorubicin	BRCA
TCGA-BH-A0BC-01A	Doxorubicin	BRCA
TCGA-BH-A0BC-01A	Docetaxel	BRCA
TCGA-BH-A0BC-01A	Cyclophosphamide	BRCA
TCGA-BH-A0BC-01A	Anastrozole	BRCA
TCGA-BH-A0BC-01A	Paclitaxel	BRCA
TCGA-BH-A0BD-01A	Doxorubicin	BRCA
TCGA-BH-A0BD-01A	Tamoxifen	BRCA
TCGA-BH-A0BD-01A	Cyclophosphamide	BRCA
TCGA-BH-A0BJ-01A	Doxorubicin	BRCA
TCGA-BH-A0BJ-01A	Paclitaxel	BRCA
TCGA-BH-A0BJ-01A	Cyclophosphamide	BRCA
TCGA-BH-A0BJ-01A	Anastrozole	BRCA
TCGA-BH-A0BL-01A	Doxorubicin	BRCA
TCGA-BH-A0BL-01A	Cyclophosphamide	BRCA
TCGA-BH-A0BL-01A	Paclitaxel	BRCA
TCGA-BH-A0BM-01A	Docetaxel	BRCA
TCGA-BH-A0BM-01A	Doxorubicin	BRCA
TCGA-BH-A0BM-01A	Cyclophosphamide	BRCA
TCGA-BH-A0BS-01A	Doxorubicin	BRCA
TCGA-BH-A0BS-01A	Cyclophosphamide	BRCA
TCGA-BH-A0BT-01A	Doxorubicin	BRCA
TCGA-BH-A0BT-01A	Cyclophosphamide	BRCA
TCGA-BH-A0BV-01A	Doxorubicin	BRCA
TCGA-BH-A0BV-01A	Anastrozole	BRCA
TCGA-BH-A0BV-01A	Cyclophosphamide	BRCA
TCGA-BH-A0BV-01A	Paclitaxel	BRCA
TCGA-BH-A0BW-01A	Doxorubicin	BRCA
TCGA-BH-A0BW-01A	Cyclophosphamide	BRCA
TCGA-BH-A0BZ-01A	Doxorubicin	BRCA
TCGA-BH-A0BZ-01A	Cyclophosphamide	BRCA
TCGA-BH-A0BZ-01A	Paclitaxel	BRCA
TCGA-BH-A0C0-01A	Anastrozole	BRCA
TCGA-BH-A0C0-01A	Carboplatin	BRCA
[truncated: 6,965 more rows]
