# Supplementary material for: Integrative analysis of TCGA data identifies miRNAs as drug-specific survival biomarkers
Source: Sci Rep. 2022 Apr 26;12:6785. doi: 10.1038/s41598-022-10662-6 (PMC9042876; doi:10.1038/s41598-022-10662-6)
Supplement: Supplementary file 3 — Supplementary Table 3. [file 41598_2022_10662_MOESM3_ESM.csv]

Supplementary Table 3. Patients' survival outcomes
Survival data for all the patients analysed in this study.
	status	days
TCGA-OR-A5JG-01A	dead	541
TCGA-PK-A5H8-01A	alive	3623
TCGA-OR-A5LS-01A	alive	1096
TCGA-PK-A5H9-01A	alive	616
TCGA-OR-A5LN-01A	alive	2342
TCGA-OR-A5J9-01A	alive	1352
TCGA-OR-A5KV-01A	alive	3878
TCGA-OR-A5JV-01A	alive	2023
TCGA-OR-A5L8-01A	alive	885
TCGA-OR-A5LT-01A	alive	549
TCGA-OR-A5K2-01A	dead	994
TCGA-OR-A5JI-01A	alive	2331
TCGA-OR-A5J1-01A	dead	1355
TCGA-OR-A5J7-01A	dead	490
TCGA-OR-A5K6-01A	alive	1493
TCGA-OR-A5JP-01A	alive	464
TCGA-OR-A5JM-01A	dead	562
TCGA-OR-A5JQ-01A	alive	1103
TCGA-OR-A5KT-01A	alive	2895
TCGA-OR-A5LK-01A	alive	2740
TCGA-OR-A5JL-01A	alive	2056
TCGA-OR-A5JA-01A	dead	922
TCGA-OR-A5JZ-01A	alive	822
TCGA-OR-A5LE-01A	dead	662
TCGA-OR-A5L4-01A	alive	967
TCGA-OR-A5JR-01A	alive	3688
TCGA-OR-A5LJ-01A	dead	1105
TCGA-OR-A5LL-01A	dead	1613
TCGA-OR-A5KO-01A	alive	1414
TCGA-OR-A5JX-01A	alive	950
TCGA-PA-A5YG-01A	alive	756
TCGA-PK-A5HB-01A	alive	1293
TCGA-OR-A5L9-01A	alive	871
TCGA-PK-A5HA-01A	alive	1201
TCGA-OR-A5JK-01A	alive	1497
TCGA-OR-A5KX-01A	alive	1364
TCGA-OR-A5J2-01A	dead	1677
TCGA-OR-A5KZ-01A	dead	125
TCGA-OR-A5LD-01A	dead	1197
TCGA-OR-A5K5-01A	dead	253
TCGA-OR-A5LR-01A	alive	853
TCGA-P6-A5OF-01A	dead	207
TCGA-OR-A5K9-01A	dead	344
TCGA-OR-A5K8-01A	alive	749
TCGA-OR-A5L5-01A	alive	1317
TCGA-OR-A5JJ-01A	dead	309
TCGA-OR-A5LG-01A	alive	1589
TCGA-OR-A5LM-01A	alive	1858
TCGA-OR-A5J5-01A	dead	365
TCGA-OR-A5K1-01A	alive	3289
TCGA-OR-A5JS-01A	alive	383
TCGA-OR-A5JC-01A	dead	1750
TCGA-OR-A5JY-01A	dead	552
TCGA-OU-A5PI-01A	alive	1171
TCGA-OR-A5JO-01A	alive	1194
TCGA-OR-A5J6-01A	alive	2703
TCGA-OR-A5J4-01A	dead	423
TCGA-OR-A5K0-01A	alive	1029
TCGA-OR-A5JE-01A	dead	2105
TCGA-OR-A5KY-01A	dead	391
TCGA-OR-A5LP-01A	alive	1857
TCGA-OR-A5JT-01A	alive	907
TCGA-OR-A5JB-01A	dead	551
TCGA-OR-A5KU-01A	alive	4673
TCGA-OR-A5LB-01A	dead	1204
TCGA-OR-A5K4-01A	alive	1082
TCGA-OR-A5LO-01A	dead	2102
TCGA-OR-A5K3-01A	alive	3465
TCGA-OR-A5L3-01A	alive	4628
TCGA-OR-A5L6-01A	alive	861
TCGA-OR-A5JD-01A	alive	3038
TCGA-OR-A5KW-01A	alive	2076
TCGA-OR-A5J3-01A	alive	2091
TCGA-P6-A5OG-01A	dead	383
TCGA-OR-A5JF-01A	alive	2015
TCGA-OR-A5JW-01A	alive	2202
TCGA-OR-A5LH-01A	dead	2385
TCGA-OR-A5LA-01A	alive	719
TCGA-OR-A5J8-01A	dead	579
TCGA-OR-A5LC-01A	dead	159
TCGA-ZF-A9RC-01A	alive	2868
TCGA-UY-A9PB-01A	alive	899
TCGA-XF-AAMW-01A	dead	253
TCGA-DK-A6B2-01A	alive	477
TCGA-FD-A62P-01A	dead	191
TCGA-ZF-AA4V-01A	alive	1806
TCGA-E7-A97Q-01A	dead	82
TCGA-GC-A6I1-01A	dead	81
TCGA-XF-A9T2-01A	dead	575
TCGA-UY-A9PH-01A	alive	1561
TCGA-UY-A9PD-01A	alive	542
TCGA-MV-A51V-01A	alive	410
TCGA-DK-A1AC-01A	alive	3981
TCGA-FD-A3SP-01A	alive	783
TCGA-XF-A9T5-01A	alive	2027
TCGA-GU-AATP-01A	alive	1003
TCGA-XF-AAN7-01A	dead	565
TCGA-BT-A20N-01A	dead	795
TCGA-DK-A1AB-01A	dead	271
TCGA-XF-AAMF-01A	dead	329
TCGA-XF-A9SZ-01A	dead	859
TCGA-4Z-AA83-01A	alive	2024
TCGA-FD-A3B5-01A	dead	272
TCGA-PQ-A6FI-01A	alive	372
TCGA-GV-A3JZ-01A	alive	603
TCGA-FD-A3SS-01A	dead	60
TCGA-CF-A1HR-01A	alive	389
TCGA-ZF-AA5N-01A	dead	168
TCGA-XF-A9SK-01A	dead	486
TCGA-CF-A47S-01A	alive	333
TCGA-E7-A3Y1-01A	alive	163
TCGA-GU-A42Q-01A	dead	231
TCGA-BT-A42E-01A	alive	1108
TCGA-CF-A47T-01A	dead	205
TCGA-ZF-A9R7-01A	alive	665
TCGA-XF-A9T6-01A	alive	64
TCGA-CU-A0YO-01A	dead	149
TCGA-DK-A3IN-01A	dead	250
TCGA-DK-AA77-01A	alive	618
TCGA-HQ-A5NE-01A	dead	250
TCGA-FD-A3B7-01A	dead	122
TCGA-BT-A20W-01A	dead	254
TCGA-XF-A9SW-01A	dead	362
TCGA-FJ-A3ZE-01A	dead	106
TCGA-GV-A40G-01A	alive	580
TCGA-S5-AA26-01A	alive	503
TCGA-GC-A3I6-01A	dead	68
TCGA-K4-A5RH-01A	alive	276
TCGA-DK-AA6R-01A	alive	5041
TCGA-DK-A3WW-01A	alive	633
TCGA-XF-A9SL-01A	dead	2020
TCGA-XF-A9T4-01A	dead	495
TCGA-GV-A3QI-01A	alive	1110
TCGA-BT-A2LD-01A	dead	111
TCGA-ZF-A9RN-01A	dead	615
TCGA-YF-AA3M-01A	alive	415
TCGA-DK-A3IV-01A	dead	294
TCGA-R3-A69X-01A	alive	433
TCGA-4Z-AA7O-01A	alive	512
TCGA-KQ-A41P-01A	alive	1094
TCGA-UY-A8OD-01A	alive	3432
TCGA-5N-A9KM-01A	dead	530
TCGA-E7-A6MD-01A	alive	129
TCGA-BT-A2LB-01A	dead	170
TCGA-ZF-AA4T-01A	dead	599
TCGA-UY-A9PE-01A	alive	189
TCGA-BT-A20R-01A	dead	154
TCGA-GV-A3QF-01A	dead	232
TCGA-E7-A5KE-01A	alive	17
TCGA-XF-AAN4-01A	dead	823
TCGA-DK-A2I2-01A	dead	237
TCGA-4Z-AA82-01A	dead	1538
TCGA-FD-A6TD-01A	dead	204
TCGA-XF-AAMT-01A	dead	90
TCGA-E7-A7DV-01A	alive	37
TCGA-FD-A5C1-01A	alive	1792
TCGA-DK-A3X1-01A	alive	2009
TCGA-DK-A1A3-01A	dead	77
TCGA-ZF-A9RE-01A	dead	106
TCGA-DK-AA6W-01A	dead	263
TCGA-GU-A42P-01A	dead	195
TCGA-C4-A0EZ-01A	dead	273
TCGA-DK-A3IK-01A	dead	67
TCGA-FD-A6TE-01A	alive	376
TCGA-C4-A0F7-01A	dead	62
TCGA-GU-AATO-01A	dead	324
TCGA-K4-A83P-01A	alive	495
TCGA-FD-A3SN-01A	alive	887
TCGA-ZF-AA56-01A	dead	259
TCGA-DK-AA6M-01A	alive	1582
TCGA-ZF-AA54-01A	dead	590
TCGA-4Z-AA7Q-01A	dead	510
TCGA-4Z-AA7S-01A	dead	1064
TCGA-G2-A3VY-01A	alive	536
TCGA-CF-A5UA-01A	alive	365
TCGA-DK-A3IT-01A	alive	648
TCGA-SY-A9G0-01A	dead	378
TCGA-DK-A1A6-01A	alive	2020
TCGA-XF-A8HF-01A	dead	1709
TCGA-FD-A5BX-01A	dead	173
TCGA-GC-A4ZW-01A	alive	15
TCGA-ZF-A9R3-01A	dead	734
TCGA-FD-A43X-01A	alive	110
TCGA-BT-A20T-01A	dead	453
TCGA-K4-A6FZ-01A	alive	55
TCGA-DK-A1AD-01A	alive	3420
TCGA-G2-AA3F-01A	alive	893
TCGA-XF-AAN2-01A	dead	1869
TCGA-BL-A13J-01A	dead	81
TCGA-FD-A3SQ-01A	dead	1423
TCGA-H4-A2HQ-01A	alive	590
TCGA-K4-A5RI-01A	dead	239
TCGA-ZF-A9R0-01A	dead	567
TCGA-DK-A2HX-01A	dead	55
TCGA-DK-AA71-01A	alive	415
TCGA-G2-AA3D-01A	alive	2139
TCGA-BT-A3PH-01A	dead	142
TCGA-E7-A4XJ-01A	dead	16
TCGA-XF-AAMZ-01A	dead	1348
TCGA-BT-A20Q-01A	dead	593
TCGA-CU-A5W6-01A	dead	56
TCGA-ZF-AA4X-01A	alive	2044
TCGA-FD-A43N-01A	alive	230
TCGA-GV-A3JV-01A	dead	134
TCGA-DK-A3IM-01A	dead	238
TCGA-LC-A66R-01A	alive	466
TCGA-DK-A6B6-01A	alive	1115
TCGA-YC-A9TC-01A	dead	20
TCGA-GC-A3WC-01A	alive	540
TCGA-UY-A78P-01A	alive	2380
TCGA-FD-A43P-01A	alive	832
TCGA-FD-A3B3-01A	dead	392
TCGA-GC-A3RD-01A	alive	428
TCGA-FD-A5BV-01A	dead	163
TCGA-BT-A3PK-01A	dead	63
TCGA-ZF-A9RF-01A	alive	1949
TCGA-KQ-A41R-01A	alive	1350
TCGA-FD-A6TI-01A	dead	122
TCGA-FD-A5BU-01A	alive	588
TCGA-E7-A519-01A	alive	508
TCGA-E7-A7PW-01A	alive	416
TCGA-DK-AA74-01A	alive	1708
TCGA-GD-A2C5-01A	alive	812
TCGA-LT-A5Z6-01A	alive	474
TCGA-4Z-AA7R-01A	dead	493
TCGA-DK-A3IL-01A	dead	121
TCGA-XF-A9SX-01A	dead	719
TCGA-FD-A3SR-01A	dead	602
TCGA-K4-A3WV-01A	alive	646
TCGA-E7-A6MF-01A	alive	750
TCGA-KQ-A41Q-01A	alive	1429
TCGA-DK-AA6X-01A	alive	467
TCGA-2F-A9KQ-01A	alive	2886
TCGA-CF-A5U8-01A	alive	399
TCGA-CF-A8HX-01A	alive	345
TCGA-GU-A42R-01A	dead	344
TCGA-DK-A6AW-01A	alive	1621
TCGA-FD-A3B4-01A	dead	477
TCGA-UY-A8OB-01A	alive	2109
TCGA-XF-AAMY-01A	alive	3011
TCGA-DK-A1AE-01A	alive	491
TCGA-DK-AA75-01A	dead	340
TCGA-XF-A8HH-01A	dead	57
TCGA-2F-A9KR-01A	dead	3148
TCGA-2F-A9KO-01A	dead	678
TCGA-XF-A9T8-01A	dead	418
TCGA-G2-A2EL-01A	dead	819
TCGA-FD-A3SM-01A	dead	186
TCGA-BL-A3JM-01A	dead	205
TCGA-BT-A20U-01A	dead	455
TCGA-DK-A2I1-01A	alive	546
TCGA-BT-A0S7-01A	dead	200
TCGA-CF-A47V-01A	alive	379
TCGA-ZF-AA4U-01A	dead	262
TCGA-CF-A9FM-01A	alive	398
TCGA-XF-AAMJ-01A	dead	1670
TCGA-G2-A2EC-01A	dead	679
TCGA-DK-A3IS-01A	alive	1529
TCGA-E7-A7XN-01A	alive	428
TCGA-UY-A8OC-01A	dead	92
TCGA-CF-A1HS-01A	alive	382
TCGA-K4-A6MB-01A	alive	469
TCGA-E7-A677-01A	alive	820
TCGA-GD-A76B-01A	dead	224
TCGA-UY-A9PA-01A	alive	119
TCGA-G2-A2EO-01A	dead	1072
TCGA-XF-A9SH-01A	dead	1971
TCGA-FD-A5BR-01A	alive	813
TCGA-4Z-AA7M-01A	alive	495
TCGA-XF-A8HC-01A	dead	200
TCGA-CF-A8HY-01A	alive	345
TCGA-C4-A0F1-01A	alive	89
TCGA-ZF-A9R2-01A	alive	642
TCGA-ZF-AA4R-01A	dead	1036
TCGA-4Z-AA87-01A	alive	1454
TCGA-FD-A43S-01A	alive	455
TCGA-HQ-A5ND-01A	dead	274
TCGA-BT-A42F-01A	alive	864
TCGA-2F-A9KT-01A	alive	3314
TCGA-K4-A5RJ-01A	alive	539
TCGA-DK-A3IQ-01A	dead	319
TCGA-GC-A3RC-01A	alive	484
TCGA-XF-AAML-01A	dead	232
TCGA-BL-A13I-01A	dead	223
TCGA-CU-A3QU-01A	alive	158
TCGA-GD-A3OP-01A	alive	64
TCGA-CF-A3MG-01A	alive	369
TCGA-YC-A89H-01A	alive	573
TCGA-ZF-A9R1-01A	alive	773
TCGA-DK-A3IU-01A	dead	609
TCGA-K4-AAQO-01A	alive	359
TCGA-DK-A3X2-01A	dead	547
TCGA-FD-A3N6-01A	alive	851
TCGA-XF-A9SJ-01A	dead	98
TCGA-UY-A78L-01A	alive	1127
TCGA-5N-A9KI-01A	dead	76
TCGA-E5-A4TZ-01A	dead	467
TCGA-S5-A6DX-01A	dead	56
TCGA-FT-A61P-01A	alive	337
TCGA-XF-AAMQ-01A	alive	2177
TCGA-CF-A3MF-01A	alive	383
TCGA-UY-A78N-01A	dead	2641
TCGA-4Z-AA81-01A	dead	710
TCGA-FJ-A3Z9-01A	dead	217
TCGA-DK-AA6L-01A	dead	1163
TCGA-KQ-A41N-01A	alive	1604
TCGA-CF-A7I0-01A	alive	368
TCGA-DK-A6B5-01A	alive	1542
TCGA-FD-A6TC-01A	alive	187
TCGA-DK-A2I6-01A	alive	2656
TCGA-UY-A78O-01A	alive	2312
TCGA-G2-A2ES-01A	dead	525
TCGA-FD-A5BT-01A	dead	328
TCGA-FD-A6TB-01A	alive	572
TCGA-FT-A3EE-01A	dead	99
TCGA-FD-A3SL-01A	dead	683
TCGA-FD-A5BY-01A	alive	251
TCGA-4Z-AA7W-01A	alive	840
TCGA-UY-A78K-01A	dead	536
TCGA-XF-A9SV-01A	dead	388
TCGA-ZF-AA5H-01A	alive	897
TCGA-ZF-A9RD-01A	dead	408
TCGA-CF-A3MI-01A	alive	370
TCGA-DK-AA6T-01A	alive	572
TCGA-CF-A47W-01A	alive	368
TCGA-BT-A20V-01A	dead	154
TCGA-DK-AA6P-01A	alive	457
TCGA-E7-A97P-01A	dead	13
TCGA-E7-A541-01A	dead	529
TCGA-XF-A8HE-01A	alive	3817
TCGA-LT-A8JT-01A	alive	641
TCGA-GU-A763-01A	alive	997
TCGA-G2-A3IE-01A	dead	612
TCGA-G2-A2EJ-01A	alive	1460
TCGA-XF-AAN0-01A	dead	1718
TCGA-DK-A1AF-01A	alive	536
TCGA-BT-A42B-01A	dead	469
TCGA-GU-A766-01A	alive	480
TCGA-XF-AAMH-01A	dead	344
TCGA-BT-A20X-01A	dead	251
TCGA-E7-A3X6-01A	dead	750
TCGA-KQ-A41S-01A	alive	35
TCGA-E5-A2PC-01A	alive	1326
TCGA-UY-A9PF-01A	alive	117
TCGA-CF-A27C-01A	alive	425
TCGA-BT-A20P-01A	dead	544
TCGA-XF-A9T3-01A	alive	68
TCGA-ZF-AA52-01A	dead	1077
TCGA-ZF-A9R5-01A	alive	1090
TCGA-GC-A6I3-01A	alive	423
TCGA-FD-A5BZ-01A	dead	835
TCGA-XF-A9SP-01A	dead	454
TCGA-K4-A4AC-01A	dead	197
TCGA-GU-A762-01A	dead	62
TCGA-CU-A3YL-01A	alive	906
TCGA-ZF-AA5P-01A	alive	372
TCGA-YC-A8S6-01A	alive	293
TCGA-XF-A9SY-01A	alive	640
TCGA-ZF-AA4N-01A	dead	88
TCGA-FD-A5C0-01A	dead	407
TCGA-CF-A9FF-01A	alive	361
TCGA-XF-A9SI-01A	alive	2423
TCGA-E7-A7DU-01A	alive	28
TCGA-DK-AA6S-01A	alive	5050
TCGA-XF-AAN8-01A	dead	118
TCGA-FD-A3SJ-01A	dead	739
TCGA-E7-A85H-01A	alive	394
TCGA-ZF-AA51-01A	alive	1714
TCGA-XF-AAMR-01A	alive	2790
TCGA-CU-A0YR-01A	dead	219
TCGA-E5-A4U1-01A	alive	1181
TCGA-FD-A6TA-01A	alive	1912
TCGA-XF-AAN3-01A	alive	2625
TCGA-FD-A6TH-01A	dead	67
TCGA-ZF-A9RL-01A	alive	2703
TCGA-BT-A42C-01A	alive	873
TCGA-ZF-A9RG-01A	alive	1786
TCGA-GV-A3QH-01A	dead	237
TCGA-GC-A3BM-01A	dead	88
TCGA-XF-AAMX-01A	dead	206
TCGA-DK-AA6U-01A	alive	578
TCGA-H4-A2HO-01A	alive	46
TCGA-DK-A3WX-01A	dead	321
TCGA-GD-A6C6-01A	alive	67
TCGA-KQ-A41O-01A	alive	1538
TCGA-ZF-A9RM-01A	alive	1455
TCGA-XF-AAN1-01A	dead	941
TCGA-4Z-AA7N-01A	dead	655
TCGA-CU-A3KJ-01A	alive	562
TCGA-BT-A20O-01A	dead	370
TCGA-G2-A2EK-01A	alive	485
TCGA-GU-A767-01A	dead	144
TCGA-GC-A3OO-01A	alive	481
TCGA-G2-A2EF-01A	alive	1884
TCGA-C4-A0F6-01A	alive	700
TCGA-FD-A62S-01A	dead	368
TCGA-XF-A8HD-01A	alive	2964
TCGA-XF-A8HB-01A	alive	1370
TCGA-E7-A6ME-01A	alive	731
TCGA-GC-A3YS-01A	alive	758
TCGA-UY-A78M-01A	dead	690
TCGA-4Z-AA7Y-01A	alive	1522
TCGA-E7-A8O7-01A	alive	466
TCGA-E7-A4IJ-01A	dead	408
TCGA-E7-A5KF-01A	alive	20
TCGA-FD-A62O-01A	dead	147
TCGA-XF-A8HG-01A	dead	467
TCGA-FD-A6TG-01A	dead	81
TCGA-FD-A6TK-01A	alive	330
TCGA-BT-A2LA-01A	alive	522
TCGA-GV-A3QG-01A	dead	NA
TCGA-4Z-AA86-01A	dead	270
TCGA-K4-A3WS-01A	alive	761
TCGA-GD-A3OS-01A	alive	638
TCGA-HQ-A2OE-01A	alive	1174
TCGA-ZF-AA4W-01A	alive	1830
TCGA-E7-A678-01A	alive	798
TCGA-BT-A3PJ-01A	alive	789
TCGA-G2-AA3B-01A	alive	2008
TCGA-ZF-AA58-01A	alive	1649
TCGA-FJ-A3ZF-01A	alive	524
TCGA-GU-A764-01A	alive	610
TCGA-PQ-A6FN-01A	alive	507
TCGA-XF-A9SG-01A	alive	1479
TCGA-XF-A9SU-01A	dead	182
TCGA-CU-A0YN-01A	dead	393
TCGA-BL-A0C8-01A	alive	1219
TCGA-FD-A43U-01A	alive	636
TCGA-GV-A40E-01A	dead	195
TCGA-CF-A47Y-01A	alive	373
TCGA-XF-A8HI-01A	dead	544
TCGA-XF-A9T0-01A	alive	799
TCGA-2F-A9KW-01A	dead	147
TCGA-DK-AA6Q-01A	dead	413
TCGA-G2-A3IB-01A	dead	214
TCGA-DK-A1A5-01A	dead	65
TCGA-C4-A0F0-01A	alive	59
TCGA-CF-A3MH-01A	alive	398
TCGA-4Z-AA80-01A	dead	19
TCGA-FD-A3NA-01A	alive	1845
TCGA-DK-AA76-01A	alive	366
TCGA-DK-A1A7-01A	alive	560
TCGA-FJ-A871-01A	dead	272
TCGA-XF-A9SM-01A	alive	1048
TCGA-FD-A43Y-01A	dead	369
TCGA-ZF-A9R9-01A	dead	864
TCGA-CF-A9FL-01A	dead	84
TCGA-DK-A6B0-01A	alive	2330
TCGA-XF-AAMG-01A	alive	3364
TCGA-K4-A54R-01A	alive	842
TCGA-CU-A72E-01A	dead	284
TCGA-GD-A3OQ-01A	alive	95
TCGA-SY-A9G5-01A	alive	1186
TCGA-CF-A47X-01A	alive	384
TCGA-DK-A6AV-01A	alive	1952
TCGA-4Z-AA84-01A	alive	460
TCGA-DK-A6B1-01A	alive	2049
TCGA-FD-A3SO-01A	dead	168
TCGA-FJ-A3Z7-01A	alive	945
TCGA-FD-A3B8-01A	alive	384
TCGA-GV-A6ZA-01A	alive	691
TCGA-YF-AA3L-01A	alive	364
TCGA-HQ-A2OF-01A	alive	1947
TCGA-GV-A3JX-01A	alive	581
TCGA-GU-AATQ-01A	dead	213
TCGA-CF-A9FH-01A	alive	-64
TCGA-FD-A5BS-01A	alive	1639
TCGA-DK-A1AA-01A	alive	578
TCGA-BT-A20J-01A	dead	579
TCGA-4Z-AA89-01A	alive	902
TCGA-FD-A3N5-01A	dead	363
TCGA-ZF-AA53-01A	alive	1761
TCGA-FD-A62N-01A	alive	82
TCGA-DK-A2I4-01A	alive	4343
TCGA-XF-AAME-01A	dead	2828
TCGA-GV-A3JW-01A	alive	649
TCGA-BT-A0YX-01A	dead	363
TCGA-FD-A6TF-01A	dead	63
TCGA-XF-AAN5-01A	alive	2293
TCGA-DK-A1AG-01A	alive	475
TCGA-E7-A8O8-01A	alive	13
TCGA-2F-A9KP-01A	dead	364
TCGA-GC-A3RB-01A	alive	582
TCGA-FD-A3B6-01A	dead	209
TCGA-ZF-A9R4-01A	alive	921
TCGA-DK-A3WY-01A	alive	4967
TCGA-OL-A5RX-01A	alive	878
TCGA-3C-AALI-01A	alive	4005
TCGA-AN-A0FK-01A	alive	213
TCGA-BH-A0B3-01A	alive	1203
TCGA-AO-A124-01A	alive	3506
TCGA-AR-A0TY-01A	dead	1699
TCGA-A2-A0T4-01A	alive	624
TCGA-AC-A23E-01A	alive	698
TCGA-EW-A1OV-01A	alive	789
TCGA-E2-A1LL-01A	alive	1309
TCGA-A8-A07B-01A	alive	1308
TCGA-AQ-A54N-01A	alive	78
TCGA-D8-A27N-01A	alive	519
TCGA-D8-A140-01A	alive	403
TCGA-A8-A08A-01A	alive	30
TCGA-AR-A1AN-01A	alive	2920
TCGA-A2-A0CK-01A	alive	4159
TCGA-A2-A1FX-01A	alive	1847
TCGA-B6-A0RI-01A	alive	7126
TCGA-GM-A2DO-01A	alive	2596
TCGA-D8-A1XK-01A	alive	441
TCGA-A2-A0CL-01A	alive	3015
TCGA-C8-A26X-01A	alive	376
TCGA-E2-A15I-01A	alive	1692
TCGA-BH-A0B4-01A	alive	1191
TCGA-AC-A3W5-01A	alive	504
TCGA-D8-A27I-01A	alive	439
TCGA-C8-A130-01A	alive	370
TCGA-EW-A6S9-01A	alive	463
TCGA-B6-A1KC-01A	alive	1326
TCGA-A1-A0SD-01A	alive	437
TCGA-AO-A128-01A	alive	3248
TCGA-A2-A3KC-01A	alive	1102
TCGA-C8-A8HQ-01A	alive	380
TCGA-D8-A1XC-01A	dead	81
TCGA-D8-A1JE-01A	alive	575
TCGA-EW-A2FW-01A	alive	672
TCGA-C8-A3M8-01A	alive	394
TCGA-A2-A4S2-01A	alive	643
TCGA-AR-A24S-01A	alive	2976
TCGA-AR-A5QQ-01A	dead	322
TCGA-BH-A0AY-01A	alive	777
TCGA-AR-A24X-01A	alive	3004
TCGA-A8-A07U-01A	alive	760
TCGA-A8-A08S-01A	alive	1004
TCGA-AO-A129-01A	alive	3286
TCGA-D8-A27F-01A	alive	488
TCGA-C8-A9FZ-01A	alive	592
TCGA-A8-A075-01A	alive	518
TCGA-AR-A2LN-01A	alive	1161
TCGA-A8-A06N-01A	alive	0
TCGA-E2-A14S-01A	alive	1009
TCGA-E9-A22D-01A	alive	1248
TCGA-AR-A0U3-01A	alive	4080
TCGA-BH-A0B6-01A	alive	2483
TCGA-D8-A73X-01A	alive	767
TCGA-LL-A9Q3-01A	alive	532
TCGA-GM-A2DH-01A	alive	2193
TCGA-A2-A0T5-01A	alive	531
TCGA-A8-A099-01A	alive	304
TCGA-A8-A085-01A	alive	1124
TCGA-AO-A0JL-01A	alive	1683
TCGA-D8-A1JH-01A	alive	426
TCGA-D8-A27W-01A	alive	373
TCGA-AR-A1AW-01A	alive	2632
TCGA-E9-A54Y-01A	alive	725
TCGA-E2-A1LB-01A	alive	2306
TCGA-A7-A13F-01A	alive	765
TCGA-AO-A0J3-01A	alive	651
TCGA-B6-A40B-01A	alive	3152
TCGA-AO-A12E-01A	alive	2142
TCGA-AR-A1AX-01A	alive	2629
TCGA-EW-A1PD-01A	alive	424
TCGA-BH-A0B0-01A	alive	2477
TCGA-AR-A1AP-01A	alive	2856
TCGA-A2-A0YT-01A	dead	723
TCGA-AC-A2QI-01A	alive	588
TCGA-A7-A0CE-01A	alive	1074
TCGA-A2-A4S1-01A	alive	820
TCGA-E2-A15G-01A	alive	554
TCGA-B6-A0I5-01A	alive	8556
TCGA-E9-A249-01A	alive	217
TCGA-A2-A0T7-01A	alive	631
TCGA-E2-A14T-01A	alive	2311
TCGA-BH-A0GZ-01A	alive	328
TCGA-A7-A426-01A	alive	364
TCGA-OL-A5RU-01A	alive	1219
TCGA-E2-A14V-01A	alive	1042
TCGA-AC-A3HN-01A	alive	496
TCGA-BH-A0HI-01A	alive	620
TCGA-AR-A2LQ-01A	alive	1233
TCGA-A8-A07F-01A	alive	577
TCGA-A8-A09R-01A	alive	273
TCGA-A2-A0EV-01A	alive	968
TCGA-OL-A6VQ-01A	alive	600
TCGA-B6-A0RL-01A	dead	2469
TCGA-AR-A255-01A	alive	2161
TCGA-BH-A18M-01A	dead	2207
TCGA-BH-A209-01A	dead	3959
TCGA-D8-A1JD-01A	alive	552
TCGA-A1-A0SJ-01A	alive	416
TCGA-E9-A1NE-01A	alive	1088
TCGA-C8-A26V-01A	alive	616
TCGA-A2-A3XV-01A	alive	996
TCGA-AC-A3OD-01A	alive	451
TCGA-E2-A156-01A	alive	726
TCGA-AC-A7VB-01A	alive	250
TCGA-C8-A8HR-01A	alive	408
TCGA-A2-A0YH-01A	alive	659
TCGA-EW-A1OY-01A	alive	908
TCGA-A2-A0T6-01A	alive	575
TCGA-BH-A5J0-01A	alive	715
TCGA-E9-A5FL-01A	alive	24
TCGA-EW-A1IW-01A	alive	371
TCGA-BH-A5IZ-01A	alive	567
TCGA-A2-A04X-01A	alive	1686
TCGA-C8-A12O-01A	alive	385
TCGA-A1-A0SO-01A	alive	852
TCGA-D8-A27E-01A	alive	530
TCGA-A7-A56D-01A	alive	448
TCGA-AC-A5XS-01A	alive	588
TCGA-AR-A1AI-01A	alive	3296
TCGA-BH-A1EY-01A	dead	538
TCGA-EW-A1P6-01A	alive	562
TCGA-D8-A1J9-01A	alive	532
TCGA-GM-A3XG-01A	alive	1330
TCGA-E2-A1L6-01A	alive	1648
TCGA-EW-A1P1-01A	alive	1210
TCGA-LD-A66U-01A	alive	646
TCGA-BH-A0H0-01A	alive	461
TCGA-3C-AAAU-01A	alive	4047
TCGA-B6-A0X5-01A	dead	2097
TCGA-A2-A4S3-01A	alive	666
TCGA-A1-A0SI-01A	alive	635
TCGA-A2-A0YD-01A	alive	769
TCGA-A8-A0A2-01A	alive	579
TCGA-A8-A09T-01A	alive	579
TCGA-E9-A247-01A	alive	1186
TCGA-PL-A8LX-01A	alive	5
TCGA-GM-A3NW-01A	alive	3361
TCGA-AN-A0AT-01A	alive	10
TCGA-A7-A0CJ-01A	alive	931
TCGA-D8-A1XA-01A	alive	839
TCGA-BH-A0BM-01A	alive	1876
TCGA-A8-A06P-01A	alive	396
TCGA-LL-A73Y-01A	alive	477
TCGA-D8-A1X8-01A	alive	783
TCGA-A2-A0D1-01A	alive	1051
TCGA-GM-A3XN-01A	alive	2019
TCGA-D8-A27V-01A	alive	381
TCGA-BH-A18P-01A	dead	921
TCGA-LL-A441-01A	alive	996
TCGA-BH-A1FC-01A	dead	3472
TCGA-OL-A5D6-01A	dead	385
TCGA-A7-A4SE-01A	alive	644
TCGA-B6-A400-01A	alive	215
TCGA-D8-A1XW-01A	alive	1309
TCGA-AC-A62Y-01A	alive	530
TCGA-BH-A0BF-01A	dead	782
TCGA-E9-A1N8-01A	alive	1039
TCGA-D8-A1XD-01A	alive	522
TCGA-A8-A07J-01A	alive	365
TCGA-LL-A5YL-01A	alive	519
TCGA-D8-A1XJ-01A	alive	663
TCGA-A8-A095-01A	alive	1277
TCGA-A2-A0YF-01A	alive	1535
TCGA-OL-A5RW-01A	alive	1106
TCGA-B6-A0RG-01A	alive	2082
TCGA-A7-A3RF-01A	alive	408
TCGA-E2-A150-01A	alive	1935
TCGA-BH-A0HU-01A	alive	392
TCGA-E2-A152-01A	alive	2128
TCGA-BH-A0HA-01A	alive	1611
TCGA-BH-A18H-01A	alive	652
TCGA-BH-A8G0-01A	alive	662
TCGA-GM-A2DB-01A	alive	2406
TCGA-AN-A0FX-01A	alive	10
TCGA-GM-A5PX-01A	alive	551
TCGA-BH-A0DQ-01A	alive	98
TCGA-AC-A3YI-01A	alive	707
TCGA-A2-A1FV-01A	alive	714
TCGA-C8-A133-01A	alive	0
TCGA-AC-A23G-01A	alive	2248
TCGA-E2-A1LG-01A	alive	1523
TCGA-AR-A1AK-01A	alive	3159
TCGA-B6-A0IE-01A	dead	1993
TCGA-Z7-A8R5-01A	alive	3287
TCGA-AC-A8OP-01A	alive	614
TCGA-E2-A10A-01A	alive	1229
TCGA-BH-A0B9-01A	alive	1572
TCGA-E2-A574-01A	alive	1179
TCGA-D8-A145-01A	alive	410
TCGA-S3-AA10-01A	alive	586
TCGA-A8-A0A1-01A	alive	365
TCGA-D8-A1XQ-01A	alive	499
TCGA-A2-A3XT-01A	alive	2770
TCGA-AO-A12A-01A	alive	3112
TCGA-A7-A0DC-01A	alive	906
TCGA-E9-A1RF-01A	alive	200
TCGA-EW-A2FS-01A	alive	1604
TCGA-C8-A273-01A	alive	513
TCGA-AR-A1AR-01A	dead	524
TCGA-BH-A18K-01A	dead	2763
TCGA-AO-A0J4-01A	alive	1587
TCGA-AC-A8OR-01A	alive	40
TCGA-AO-A1KS-01A	alive	350
TCGA-A1-A0SQ-01A	alive	554
TCGA-E2-A1B6-01A	alive	867
TCGA-B6-A0I8-01A	dead	749
TCGA-AO-A1KT-01A	alive	541
TCGA-PE-A5DD-01A	alive	1953
TCGA-AR-A24H-01A	alive	4894
TCGA-A8-A09Z-01A	alive	0
TCGA-A8-A08H-01A	alive	0
TCGA-A8-A09E-01A	alive	1492
TCGA-A7-A6VW-01A	alive	285
TCGA-BH-A8FY-01A	dead	295
TCGA-E9-A1RI-01A	alive	1449
TCGA-GM-A2DL-01A	alive	3519
TCGA-E9-A1NA-01A	alive	1112
TCGA-LD-A7W5-01A	alive	216
TCGA-AR-A1AU-01A	alive	2868
TCGA-E9-A245-01A	dead	26
TCGA-EW-A1J5-01A	alive	477
TCGA-AO-A03O-01A	dead	2483
TCGA-D8-A1JI-01A	alive	577
TCGA-A8-A06R-01A	alive	547
TCGA-C8-A12L-01A	alive	363
TCGA-A7-A0DA-01A	alive	1085
TCGA-BH-A1FL-01A	dead	1673
TCGA-AR-A24L-01A	dead	2221
TCGA-A8-A0A9-01A	alive	822
TCGA-AR-A2LL-01A	alive	2012
TCGA-S3-AA11-01A	alive	421
TCGA-E2-A15R-01A	alive	1732
TCGA-BH-A18F-01A	alive	1001
TCGA-AO-A12H-01A	alive	1234
TCGA-C8-A1HO-01A	alive	375
TCGA-A2-A04T-01A	alive	2246
TCGA-AO-A0JF-01A	alive	1980
TCGA-A7-A0D9-01A	alive	1139
TCGA-A2-A0CR-01A	alive	3283
TCGA-A8-A06Z-01A	alive	31
TCGA-E2-A15J-01A	alive	1640
TCGA-BH-A0DI-01A	alive	912
TCGA-E2-A105-01A	alive	1308
TCGA-E9-A1N9-01A	alive	1101
TCGA-A2-A0YC-01A	alive	990
TCGA-E2-A14W-01A	alive	974
TCGA-AR-A251-01A	alive	3030
TCGA-AN-A0FZ-01A	alive	10
TCGA-C8-A1HJ-01A	alive	5
TCGA-BH-A208-01A	dead	1759
TCGA-E2-A1IF-01A	alive	1138
TCGA-LL-A5YN-01A	alive	447
TCGA-GM-A2DD-01A	alive	2282
TCGA-S3-AA17-01A	alive	424
TCGA-AR-A0TQ-01A	alive	2991
TCGA-A2-A0T2-01A	dead	255
TCGA-A8-A07Z-01A	alive	1371
TCGA-AC-A6IW-01A	alive	413
TCGA-BH-A0BV-01A	alive	1519
TCGA-A8-A08L-01A	dead	304
TCGA-A7-A6VX-01A	alive	317
TCGA-AC-A2FE-01A	dead	2240
TCGA-AO-A12F-01A	alive	1842
TCGA-BH-A0HN-01A	alive	516
TCGA-S3-A6ZH-01A	alive	641
TCGA-C8-A12X-01A	alive	385
TCGA-B6-A0WY-01A	dead	3461
TCGA-BH-A0B8-01A	alive	1569
TCGA-A2-A0YM-01A	alive	965
TCGA-A2-A0CS-01A	dead	2298
TCGA-D8-A1X7-01A	alive	509
TCGA-LL-A740-01A	alive	441
TCGA-E2-A1IG-01A	alive	2140
TCGA-D8-A1JB-01A	alive	1688
TCGA-S3-A6ZG-01A	alive	562
TCGA-BH-A0E1-01A	alive	477
TCGA-LL-A5YO-01A	alive	440
TCGA-D8-A143-01A	alive	431
TCGA-E9-A226-01A	dead	1038
TCGA-A2-A04W-01A	alive	3102
TCGA-D8-A27T-01A	alive	398
TCGA-LL-A8F5-01A	alive	596
TCGA-BH-A18N-01A	dead	1148
TCGA-EW-A1P7-01A	alive	915
TCGA-E2-A15O-01A	alive	1545
TCGA-BH-A1F2-01A	dead	959
TCGA-AR-A256-01A	dead	2854
TCGA-AN-A0FW-01A	alive	11
TCGA-AC-A4ZE-01A	alive	890
TCGA-A8-A08G-01A	alive	607
TCGA-E9-A1RC-01A	alive	1224
TCGA-A8-A07W-01A	alive	304
TCGA-E2-A1B1-01A	alive	2653
TCGA-AR-A1AL-01A	alive	2971
TCGA-B6-A408-01A	alive	2072
TCGA-AR-A5QP-01A	alive	1185
TCGA-D8-A1XG-01A	alive	448
TCGA-D8-A3Z5-01A	alive	1015
TCGA-BH-A18R-01A	dead	1142
TCGA-WT-AB44-01A	alive	883
TCGA-AQ-A1H3-01A	alive	989
TCGA-B6-A0WZ-01A	alive	6292
TCGA-BH-A18S-01A	dead	2009
TCGA-A2-A25F-01A	alive	322
TCGA-A1-A0SF-01A	alive	1463
TCGA-AO-A0JG-01A	alive	798
TCGA-A2-A0YK-01A	alive	588
TCGA-AR-A24P-01A	alive	84
TCGA-B6-A0RQ-01A	dead	4267
TCGA-GM-A2DN-01A	alive	3091
TCGA-EW-A1P4-01A	alive	907
TCGA-E9-A1N4-01A	alive	1000
TCGA-E9-A6HE-01A	alive	847
TCGA-AN-A0XP-01A	alive	9
TCGA-V7-A7HQ-01A	alive	2033
TCGA-BH-A0DH-01A	alive	1156
TCGA-HN-A2NL-01A	alive	79
TCGA-C8-A26Z-01A	alive	470
TCGA-A7-A4SC-01A	alive	446
TCGA-AC-A3TN-01A	alive	456
TCGA-AN-A0XO-01A	alive	375
TCGA-AC-A2FK-01A	alive	2650
TCGA-A2-A0T3-01A	alive	1516
TCGA-A2-A0ST-01A	alive	3017
TCGA-EW-A3U0-01A	alive	532
TCGA-LL-A50Y-01A	alive	762
TCGA-AR-A1AO-01A	alive	2618
TCGA-UL-AAZ6-01A	alive	518
TCGA-E2-A108-01A	alive	837
TCGA-A2-A1G4-01A	alive	595
TCGA-AN-A0AJ-01A	alive	303
TCGA-AN-A0XU-01A	alive	10
TCGA-AN-A0XN-01A	alive	10
TCGA-AC-A62V-01A	dead	2
TCGA-BH-A0DK-01A	alive	423
TCGA-C8-A12T-01A	alive	0
TCGA-E2-A15K-01A	alive	275
TCGA-E9-A1R4-01A	alive	186
TCGA-LL-A7T0-01A	alive	376
TCGA-AC-A6IV-01A	alive	568
TCGA-E9-A22E-01A	alive	1269
TCGA-B6-A0I9-01A	dead	362
TCGA-B6-A40C-01A	alive	2164
TCGA-A7-A0CG-01A	alive	1043
TCGA-AO-A1KP-01A	alive	2953
TCGA-A2-A04Q-01A	alive	2385
TCGA-OL-A5D8-01A	alive	973
TCGA-BH-A0DT-01A	alive	2403
TCGA-D8-A4Z1-01A	alive	659
TCGA-S3-AA0Z-01A	alive	629
TCGA-OL-A5RY-01A	alive	752
TCGA-C8-A27B-01A	alive	439
TCGA-A2-A3XZ-01A	alive	1532
TCGA-BH-A0E0-01A	alive	134
TCGA-LL-A6FQ-01A	alive	80
TCGA-BH-A0DG-01A	alive	2041
TCGA-A2-A04P-01A	dead	548
TCGA-AR-A24V-01A	alive	3203
TCGA-AN-A0AS-01A	alive	10
TCGA-E9-A1NH-01A	alive	576
TCGA-BH-A0EI-01A	alive	1926
TCGA-AC-A3QP-01A	alive	675
TCGA-D8-A1Y0-01A	alive	472
TCGA-AC-A3W7-01A	alive	471
TCGA-BH-A1FH-01A	dead	1034
TCGA-HN-A2OB-01A	dead	1883
TCGA-OK-A5Q2-01A	alive	64
TCGA-GM-A3NY-01A	alive	1162
TCGA-BH-A1F6-01A	dead	2965
TCGA-EW-A1J6-01A	alive	875
TCGA-MS-A51U-01A	alive	681
TCGA-E2-A1IO-01A	alive	1855
TCGA-BH-A1FG-01A	dead	3736
TCGA-BH-A18G-01A	alive	149
TCGA-EW-A423-01A	alive	533
TCGA-BH-A0BJ-01A	alive	660
TCGA-D8-A27P-01A	alive	49
TCGA-AN-A046-01A	alive	10
TCGA-A2-A0T1-01A	alive	521
TCGA-E9-A3Q9-01A	alive	1001
TCGA-E2-A15L-01A	alive	626
TCGA-GM-A5PV-01A	alive	412
TCGA-E2-A1B0-01A	alive	1631
TCGA-E9-A54X-01A	alive	727
TCGA-BH-A1FU-01A	dead	1688
TCGA-C8-A1HM-01A	alive	375
TCGA-AO-A03T-01A	alive	2124
TCGA-OL-A5RV-01A	alive	1062
TCGA-E2-A1IU-01A	alive	337
TCGA-D8-A73W-01A	dead	244
TCGA-E2-A14Q-01A	alive	1163
TCGA-A7-A0DB-01A	alive	1007
TCGA-D8-A13Y-01A	alive	1728
TCGA-AC-A2FF-01A	alive	2759
TCGA-BH-A0HP-01A	alive	414
TCGA-D8-A1XS-01A	alive	496
TCGA-AC-A2QJ-01A	dead	69
TCGA-E2-A1LS-01A	alive	1604
TCGA-AN-A0XS-01A	alive	10
TCGA-EW-A1P5-01A	alive	703
TCGA-BH-A18I-01A	alive	1093
TCGA-D8-A1XF-01A	alive	463
TCGA-E9-A1N3-01A	alive	1059
TCGA-E2-A15H-01A	alive	393
TCGA-AC-A2QH-01A	alive	1005
TCGA-S3-AA12-01A	alive	574
TCGA-AN-A0FN-01A	alive	218
TCGA-B6-A402-01A	alive	2134
TCGA-AO-A0JB-01A	alive	1542
TCGA-C8-A12P-01A	alive	358
TCGA-AQ-A7U7-01A	dead	304
TCGA-LD-A74U-01A	alive	402
TCGA-D8-A27L-01A	alive	499
TCGA-BH-A1FN-01A	dead	2192
TCGA-A7-A6VV-01A	alive	313
TCGA-A7-A0CH-01A	alive	1079
TCGA-BH-A0GY-01A	alive	923
TCGA-OL-A5DA-01A	alive	1783
TCGA-C8-A12Y-01A	alive	1476
TCGA-A8-A0A6-01A	alive	640
TCGA-A2-A0CM-01A	dead	754
TCGA-D8-A27R-01A	alive	307
TCGA-E9-A2JT-01A	alive	288
TCGA-JL-A3YW-01A	alive	360
TCGA-C8-A12W-01A	alive	385
TCGA-E9-A1QZ-01A	alive	755
TCGA-BH-A1EO-01A	dead	2798
TCGA-AO-A1KO-01A	alive	622
TCGA-BH-A42U-01A	alive	3364
TCGA-B6-A0WX-01A	dead	639
TCGA-A2-A0SX-01A	alive	1534
TCGA-A8-A079-01A	alive	274
TCGA-E9-A1RD-01A	alive	34
TCGA-A2-A1FZ-01A	alive	683
TCGA-A7-A5ZW-01A	alive	326
TCGA-BH-A42V-01A	alive	635
TCGA-EW-A1J3-01A	alive	504
TCGA-EW-A424-01A	alive	715
TCGA-OL-A5D7-01A	alive	1780
TCGA-AN-A0XV-01A	alive	162
TCGA-A2-A04R-01A	alive	3709
TCGA-PE-A5DC-01A	dead	1430
TCGA-E2-A15F-01A	alive	658
TCGA-4H-AAAK-01A	alive	348
TCGA-LL-A5YM-01A	alive	466
TCGA-A2-A0ET-01A	alive	1066
TCGA-BH-A0AW-01A	alive	622
TCGA-E2-A15S-01A	alive	428
TCGA-C8-A132-01A	alive	383
TCGA-A2-A0D0-01A	alive	2048
TCGA-E2-A14X-01A	alive	972
TCGA-A2-A4S0-01A	alive	706
TCGA-A7-A5ZV-01A	alive	368
TCGA-AR-A24Z-01A	alive	3001
TCGA-D8-A1JU-01A	alive	447
TCGA-E9-A5FK-01A	alive	812
TCGA-BH-A0BZ-01A	alive	2255
TCGA-GI-A2C8-01A	alive	225
TCGA-E2-A1LA-01A	alive	748
TCGA-A2-A0SW-01A	dead	1365
TCGA-AC-A3TM-01A	alive	762
TCGA-GM-A2DA-01A	dead	5909
TCGA-E2-A10F-01A	alive	878
TCGA-BH-A0W4-01A	alive	759
TCGA-A8-A09Q-01A	alive	761
TCGA-A2-A0CY-01A	alive	1673
TCGA-AC-A2FM-01A	dead	792
TCGA-C8-A134-01A	alive	383
TCGA-XX-A899-01A	alive	467
TCGA-C8-A12V-01A	alive	385
TCGA-A7-A0CD-01A	alive	1165
TCGA-A8-A08B-01A	alive	1156
TCGA-BH-A1EU-01A	dead	1286
TCGA-A2-A0EM-01A	alive	3094
TCGA-BH-A204-01A	dead	2534
TCGA-AQ-A1H2-01A	alive	475
TCGA-A7-A26I-01A	alive	661
TCGA-A8-A06U-01A	dead	883
TCGA-OL-A6VO-01A	alive	858
TCGA-A2-A0EN-01A	alive	2718
TCGA-BH-A1FR-01A	dead	1642
TCGA-A8-A07C-01A	alive	1034
TCGA-A8-A094-01A	alive	0
TCGA-BH-A2L8-01A	alive	612
TCGA-AC-A3W6-01A	alive	602
TCGA-AO-A12B-01A	alive	2989
TCGA-C8-A12K-01A	alive	0
TCGA-AO-A0JM-01A	alive	2184
TCGA-OL-A97C-01A	alive	271
TCGA-E9-A248-01A	alive	59
TCGA-A2-A4RW-01A	alive	222
TCGA-D8-A1X5-01A	alive	565
TCGA-E9-A244-01A	alive	21
TCGA-C8-A274-01A	alive	508
TCGA-E9-A243-01A	alive	612
TCGA-B6-A0I6-01A	dead	991
TCGA-BH-A0H7-01A	alive	702
TCGA-BH-A0DS-01A	alive	78
TCGA-BH-A0HY-01A	alive	1545
TCGA-E9-A1R5-01A	alive	92
TCGA-BH-A0HX-01A	alive	829
TCGA-C8-A8HP-01A	alive	396
TCGA-D8-A1Y2-01A	alive	433
TCGA-B6-A0RS-01A	dead	3063
TCGA-BH-A203-01A	dead	1174
TCGA-EW-A1PA-01A	alive	575
TCGA-W8-A86G-01A	alive	347
TCGA-AR-A2LH-01A	dead	616
TCGA-E2-A1B5-01A	alive	984
TCGA-A8-A07L-01A	alive	975
TCGA-B6-A0IK-01A	dead	571
TCGA-A8-A06Q-01A	alive	31
TCGA-A2-A3XY-01A	dead	1064
TCGA-A7-A26J-01A	alive	627
TCGA-EW-A1OZ-01A	alive	1229
TCGA-A2-A3XW-01A	alive	1712
TCGA-C8-A26Y-01A	alive	394
TCGA-A8-A096-01A	alive	0
TCGA-E2-A15P-01A	alive	595
TCGA-EW-A1P3-01A	alive	1611
TCGA-A7-A13D-01A	alive	965
TCGA-E2-A1AZ-01A	alive	2329
TCGA-C8-A12U-01A	alive	385
TCGA-D8-A1JN-01A	alive	620
TCGA-A8-A084-01A	alive	458
TCGA-D8-A1XR-01A	alive	482
TCGA-E2-A14O-01A	alive	1359
TCGA-AC-A5EI-01A	alive	442
TCGA-EW-A6SD-01A	alive	1010
TCGA-B6-A0RH-01A	dead	5749
TCGA-A2-A0CT-01A	alive	2289
TCGA-E9-A5UP-01A	alive	803
TCGA-C8-A12N-01A	alive	358
TCGA-E2-A15T-01A	alive	1563
TCGA-OL-A6VR-01A	alive	1220
TCGA-GM-A3XL-01A	alive	2108
TCGA-E9-A295-01A	alive	375
TCGA-E2-A10B-01A	alive	1141
TCGA-A7-A26G-01A	alive	722
TCGA-AC-A2BK-01A	alive	2222
TCGA-E9-A3X8-01A	alive	926
TCGA-A8-A08J-01A	dead	1127
TCGA-BH-A0DV-01A	alive	2064
TCGA-AN-A0XR-01A	alive	10
TCGA-AR-A0TP-01A	alive	4275
TCGA-BH-A0BS-01A	alive	2612
TCGA-AO-A12G-01A	alive	1639
TCGA-BH-A1EX-01A	dead	1508
TCGA-A8-A0A4-01A	alive	396
TCGA-AC-A2FG-01A	alive	1853
TCGA-AO-A03V-01A	alive	1351
TCGA-AO-A0J8-01A	alive	680
TCGA-S3-A6ZF-01A	alive	572
TCGA-S3-AA15-01A	alive	525
TCGA-BH-A0B5-01A	alive	2136
TCGA-PL-A8LV-01A	alive	-7
TCGA-E2-A14N-01A	alive	1434
TCGA-BH-A0H6-01A	alive	747
TCGA-E9-A22B-01A	alive	1167
TCGA-EW-A1PB-01A	alive	608
TCGA-E2-A56Z-01A	alive	252
TCGA-PL-A8LZ-01A	alive	302
TCGA-EW-A1IX-01A	alive	1208
TCGA-A2-A0CU-01A	dead	158
TCGA-BH-A0W3-01A	alive	728
TCGA-B6-A401-01A	alive	2596
TCGA-B6-A0IA-01A	alive	8391
TCGA-A7-A13E-01A	dead	326
TCGA-BH-A0C3-01A	alive	2709
TCGA-5T-A9QA-01A	alive	303
TCGA-A8-A07G-01A	alive	577
TCGA-AR-A0TS-01A	alive	2558
TCGA-OL-A66H-01A	alive	NA
TCGA-EW-A1J2-01A	alive	403
TCGA-A2-A0CV-01A	alive	3011
TCGA-AR-A254-01A	alive	2605
TCGA-AR-A24K-01A	alive	1548
TCGA-BH-A1EV-01A	dead	365
TCGA-E2-A14Z-01A	dead	518
TCGA-A8-A0AB-01A	alive	518
TCGA-E9-A1NG-01A	dead	656
TCGA-AC-A23H-01A	dead	81
TCGA-B6-A0I2-01A	alive	4361
TCGA-A7-A3IY-01A	alive	345
TCGA-A8-A08T-01A	dead	2830
TCGA-BH-A28O-01A	alive	1120
TCGA-A2-A25C-01A	alive	523
TCGA-AN-A0FS-01A	alive	210
TCGA-C8-A1HL-01A	alive	317
TCGA-BH-A0DL-01A	alive	2381
TCGA-B6-A3ZX-01A	dead	1132
TCGA-D8-A1X9-01A	alive	727
TCGA-AR-A0TX-01A	alive	1972
TCGA-UU-A93S-01A	dead	116
TCGA-C8-A278-01A	alive	297
TCGA-BH-A0B2-01A	alive	NA
TCGA-BH-A1F0-01A	dead	785
TCGA-A2-A0CZ-01A	alive	1616
TCGA-AO-A0JA-01A	alive	655
TCGA-EW-A1P8-01A	dead	239
TCGA-A2-A0ER-01A	alive	2263
TCGA-A2-A1G0-01A	alive	616
TCGA-B6-A0WS-01A	dead	2965
TCGA-BH-A0E6-01A	alive	293
TCGA-D8-A1JL-01A	alive	611
TCGA-B6-A0WW-01A	dead	558
TCGA-A7-A26E-01A	alive	954
TCGA-BH-A0HB-01A	alive	806
TCGA-BH-A0HK-01A	alive	178
TCGA-BH-A28Q-01A	alive	1119
TCGA-A7-A4SA-01A	alive	454
TCGA-A8-A07O-01A	alive	304
TCGA-AC-A62X-01A	alive	417
TCGA-B6-A2IU-01A	alive	5176
TCGA-AN-A0AL-01A	alive	227
TCGA-D8-A146-01A	alive	643
TCGA-AR-A5QM-01A	alive	2231
TCGA-D8-A1XM-01A	alive	538
TCGA-GM-A2DM-01A	alive	3226
TCGA-AN-A049-01A	alive	19
TCGA-BH-A1F5-01A	dead	2712
TCGA-BH-A0DD-01A	alive	2486
TCGA-EW-A1IY-01A	alive	258
TCGA-B6-A0RV-01A	alive	5156
TCGA-AR-A1AY-01A	alive	1026
TCGA-AR-A0TT-01A	alive	3316
TCGA-D8-A147-01A	alive	584
TCGA-BH-A1FB-01A	dead	3669
TCGA-AR-A252-01A	alive	2838
TCGA-A2-A0EO-01A	alive	2442
TCGA-GM-A2DI-01A	alive	2590
TCGA-GM-A2DC-01A	alive	2535
TCGA-AR-A2LR-01A	alive	1742
TCGA-E2-A107-01A	alive	1047
TCGA-BH-A42T-01A	dead	30
TCGA-AO-A03R-01A	alive	2091
TCGA-B6-A0IN-01A	dead	2573
TCGA-AR-A24R-01A	alive	3430
TCGA-E2-A1BD-01A	alive	1133
TCGA-A2-A0EX-01A	alive	752
TCGA-E2-A15A-01A	alive	710
TCGA-AR-A24U-01A	alive	3128
TCGA-AR-A0U4-01A	alive	3261
TCGA-E2-A1IE-01A	alive	2362
TCGA-AO-A0JI-01A	alive	1528
TCGA-E9-A1R7-01A	alive	1467
TCGA-E9-A1N6-01A	dead	410
TCGA-E2-A1IL-01A	alive	118
TCGA-D8-A73U-01A	alive	492
TCGA-EW-A1P0-01A	alive	1251
TCGA-BH-A0B1-01A	alive	1148
TCGA-AO-A0JJ-01A	alive	1887
TCGA-C8-A12Q-01A	dead	2
TCGA-AC-A5EH-01A	alive	511
TCGA-AR-A24Q-01A	alive	3172
TCGA-OL-A66N-01A	alive	792
TCGA-D8-A1JP-01A	alive	639
TCGA-OL-A66J-01A	alive	1996
TCGA-B6-A0X0-01A	dead	3945
TCGA-D8-A13Z-01A	alive	635
TCGA-AQ-A04J-01A	alive	819
TCGA-A8-A06O-01A	alive	396
TCGA-A1-A0SN-01A	alive	1196
TCGA-E2-A2P6-01A	alive	1051
TCGA-A2-A1G1-01A	alive	584
TCGA-E9-A1R3-01A	alive	78
TCGA-LL-A440-01A	alive	759
TCGA-C8-A1HN-01A	alive	394
TCGA-B6-A0IQ-01A	alive	4285
TCGA-LL-A6FR-01A	alive	489
TCGA-E2-A154-01A	alive	591
TCGA-A8-A082-01A	alive	-31
TCGA-A2-A0CQ-01A	alive	2695
TCGA-AN-A0XW-01A	alive	170
TCGA-B6-A0IP-01A	dead	3374
TCGA-BH-A0W7-01A	alive	1363
TCGA-AN-A04A-01A	alive	90
TCGA-E2-A106-01A	alive	2541
TCGA-E2-A1IN-01A	alive	675
TCGA-AO-A125-01A	alive	3456
TCGA-BH-A0AV-01A	alive	1820
TCGA-AR-A5QN-01A	alive	1013
TCGA-E2-A15D-01A	alive	526
TCGA-A7-A3IZ-01A	alive	322
TCGA-BH-A1ET-01A	dead	2520
TCGA-LQ-A4E4-01A	alive	849
TCGA-A8-A07S-01A	alive	243
TCGA-A2-A4RY-01A	alive	648
TCGA-BH-A0DP-01A	alive	476
TCGA-A8-A09M-01A	alive	1006
TCGA-AN-A0XT-01A	alive	10
TCGA-C8-A138-01A	alive	380
TCGA-BH-A0EE-01A	alive	943
TCGA-BH-A0C0-01A	alive	1270
TCGA-EW-A1IZ-01A	alive	554
TCGA-A2-A0EP-01A	alive	3603
TCGA-E9-A1NF-01A	dead	610
TCGA-A8-A09I-01A	alive	1371
TCGA-WT-AB41-01A	alive	1611
TCGA-BH-A0EA-01A	dead	991
TCGA-AN-A0FD-01A	alive	196
TCGA-AC-A8OS-01A	alive	70
TCGA-AR-A2LM-01A	alive	1935
TCGA-A8-A08I-01A	alive	365
TCGA-E2-A1IH-01A	alive	1026
TCGA-PE-A5DE-01A	alive	2645
TCGA-A2-A1G6-01A	alive	501
TCGA-5L-AAT1-01A	alive	1471
TCGA-E2-A14P-01A	alive	1246
TCGA-BH-A0E7-01A	alive	1363
TCGA-E9-A3QA-01A	alive	918
TCGA-AO-A0JD-01A	alive	2190
TCGA-D8-A141-01A	alive	626
TCGA-AC-A6IX-01A	alive	373
TCGA-A7-A13G-01A	alive	718
TCGA-AN-A0FV-01A	alive	10
TCGA-D8-A1JK-01A	alive	612
TCGA-E9-A2JS-01A	dead	540
TCGA-D8-A1JA-01A	alive	502
TCGA-AR-A1AQ-01A	alive	3021
TCGA-OL-A5RZ-01A	alive	679
TCGA-C8-A1HF-01A	alive	332
TCGA-B6-A0IM-01A	dead	3836
TCGA-B6-A1KN-01A	alive	4233
TCGA-A2-A04N-01A	alive	4354
TCGA-E2-A1LK-01A	dead	266
TCGA-OL-A66O-01A	alive	528
TCGA-AR-A0TZ-01A	dead	2316
TCGA-E9-A1NI-01A	alive	300
TCGA-A8-A06T-01A	alive	1614
TCGA-A1-A0SG-01A	alive	434
TCGA-BH-A0RX-01A	alive	170
TCGA-A7-A3J1-01A	alive	343
TCGA-D8-A1JJ-01A	alive	611
TCGA-E9-A1R0-01A	alive	860
TCGA-D8-A27H-01A	alive	397
TCGA-BH-A0H9-01A	alive	1247
TCGA-AO-A1KR-01A	alive	2513
TCGA-AN-A03Y-01A	alive	10
TCGA-BH-A0BP-01A	dead	1481
TCGA-EW-A2FV-01A	alive	788
TCGA-AR-A0TV-01A	alive	2288
TCGA-C8-A135-01A	alive	393
TCGA-AR-A24M-01A	alive	3660
TCGA-E9-A22G-01A	alive	1239
TCGA-E2-A14R-01A	alive	1174
TCGA-A2-A0D2-01A	alive	1027
TCGA-BH-A0BW-01A	alive	2371
TCGA-BH-A0HL-01A	alive	72
TCGA-A8-A083-01A	alive	0
TCGA-E2-A1B4-01A	dead	911
TCGA-A2-A3XU-01A	dead	912
TCGA-A1-A0SE-01A	alive	1321
TCGA-E2-A153-01A	alive	707
TCGA-EW-A1PH-01A	alive	607
TCGA-A2-A4RX-01A	alive	742
TCGA-BH-A18V-01A	dead	1556
TCGA-BH-A0BR-01A	alive	2330
TCGA-A8-A09A-01A	alive	304
TCGA-A2-A0D4-01A	alive	767
TCGA-A2-A0SU-01A	alive	1662
TCGA-BH-A0HW-01A	alive	1561
TCGA-BH-A1FM-01A	dead	1388
TCGA-AR-A24W-01A	alive	991
TCGA-E2-A1L8-01A	alive	2240
TCGA-BH-A18Q-01A	dead	1692
TCGA-LL-A6FP-01A	alive	677
TCGA-A2-A0YG-01A	alive	666
TCGA-A8-A08X-01A	alive	1308
TCGA-B6-A0IH-01A	dead	3418
TCGA-A1-A0SB-01A	alive	259
TCGA-E9-A22A-01A	alive	1189
TCGA-LD-A9QF-01A	alive	323
TCGA-E9-A1RA-01A	alive	1369
TCGA-GM-A4E0-01A	alive	2191
TCGA-A8-A07I-01A	alive	426
TCGA-AO-A12D-01A	alive	2515
TCGA-GM-A2D9-01A	dead	1812
TCGA-AC-A23C-01A	alive	585
TCGA-BH-A18U-01A	dead	1563
TCGA-D8-A1Y3-01A	alive	430
TCGA-BH-A18T-01A	dead	224
TCGA-D8-A27G-01A	alive	409
TCGA-E2-A15C-01A	alive	694
TCGA-BH-A202-01A	alive	795
TCGA-XX-A89A-01A	alive	488
TCGA-A8-A07E-01A	alive	608
TCGA-GI-A2C9-01A	alive	3342
TCGA-E9-A1RE-01A	alive	1419
TCGA-AN-A0AR-01A	alive	10
TCGA-BH-A0AZ-01A	alive	1919
TCGA-A7-A3J0-01A	alive	313
TCGA-LL-A73Z-01A	dead	137
TCGA-AN-A0FF-01A	alive	172
TCGA-D8-A1XT-01A	alive	506
TCGA-BH-A0HQ-01A	alive	1121
TCGA-B6-A409-01A	dead	573
TCGA-AR-A1AM-01A	alive	2991
TCGA-A8-A091-01A	alive	1004
TCGA-D8-A27M-01A	alive	410
TCGA-B6-A0RU-01A	alive	8605
TCGA-A8-A086-01A	alive	396
TCGA-A2-A0SV-01A	dead	825
TCGA-A8-A08Z-01A	alive	1217
TCGA-B6-A0IG-01A	dead	4456
TCGA-BH-A0BC-01A	alive	974
TCGA-AC-A3YJ-01A	alive	754
TCGA-AR-A24N-01A	alive	3035
TCGA-AC-A6NO-01A	alive	51
TCGA-BH-A1F8-01A	dead	763
TCGA-AN-A0XL-01A	alive	163
TCGA-D8-A1XB-01A	alive	552
TCGA-D8-A1JS-01A	alive	371
TCGA-BH-A6R9-01A	alive	160
TCGA-E2-A3DX-01A	alive	1325
TCGA-BH-A0H3-01A	alive	1928
TCGA-B6-A0RT-01A	alive	2721
TCGA-B6-A0WT-01A	alive	5739
TCGA-E2-A572-01A	alive	1208
TCGA-BH-A0B7-01A	alive	2559
TCGA-D8-A1Y1-01A	dead	116
TCGA-A2-A0YI-01A	alive	1505
TCGA-AR-A1AV-01A	alive	1864
TCGA-D8-A27K-01A	alive	1461
TCGA-D8-A1JF-01A	alive	366
TCGA-Z7-A8R6-01A	alive	3256
TCGA-AR-A24O-01A	alive	3607
TCGA-E2-A1BC-01A	alive	501
TCGA-A2-A3XS-01A	dead	1032
TCGA-AN-A0G0-01A	alive	16
TCGA-B6-A0RN-01A	alive	8008
TCGA-B6-A1KF-01A	alive	3088
TCGA-A2-A25B-01A	alive	1291
TCGA-OL-A66L-01A	alive	1301
TCGA-C8-A275-01A	alive	1
TCGA-A1-A0SP-01A	alive	584
TCGA-EW-A2FR-01A	alive	1673
TCGA-E2-A109-01A	alive	1417
TCGA-A7-A2KD-01A	alive	679
TCGA-3C-AALK-01A	alive	1448
TCGA-AR-A1AT-01A	dead	1272
TCGA-AC-A5XU-01A	alive	455
TCGA-AO-A0J6-01A	alive	1140
TCGA-E2-A570-01A	alive	931
TCGA-A2-A0CO-01A	dead	3409
TCGA-A8-A081-01A	alive	0
TCGA-B6-A0I1-01A	dead	2361
TCGA-LL-A7SZ-01A	alive	594
TCGA-A7-A4SD-01A	alive	441
TCGA-BH-A0WA-01A	alive	701
TCGA-A8-A092-01A	alive	942
TCGA-LD-A7W6-01A	alive	404
TCGA-BH-A0BO-01A	alive	2197
TCGA-AO-A12C-01A	alive	2372
TCGA-E2-A1II-01A	alive	1025
TCGA-A8-A09D-01A	alive	1522
TCGA-A2-A0SY-01A	alive	1347
TCGA-C8-A1HE-01A	alive	375
TCGA-E2-A14Y-01A	alive	2109
TCGA-AC-A2BM-01A	alive	3022
TCGA-C8-A12M-01A	alive	358
TCGA-A8-A09C-01A	alive	31
TCGA-BH-A0W5-01A	alive	1288
TCGA-D8-A142-01A	alive	425
TCGA-BH-A0H5-01A	alive	1620
TCGA-D8-A1XV-01A	alive	461
TCGA-AR-A250-01A	alive	2707
TCGA-A2-A0YL-01A	alive	1474
TCGA-D8-A1XL-01A	alive	606
TCGA-D8-A1XY-01A	alive	503
TCGA-A2-A1FW-01A	alive	528
TCGA-AR-A1AJ-01A	alive	3072
TCGA-A8-A09N-01A	alive	31
TCGA-AQ-A54O-01A	alive	1001
TCGA-A2-A04U-01A	alive	2654
TCGA-AN-A03X-01A	alive	10
TCGA-LL-A5YP-01A	alive	450
TCGA-AC-A3EH-01A	dead	17
TCGA-E2-A15E-01A	alive	630
TCGA-B6-A0RO-01A	alive	4929
TCGA-BH-A1FE-01A	dead	2273
TCGA-E9-A1N5-01A	alive	1120
TCGA-C8-A131-01A	alive	411
TCGA-A7-A5ZX-01A	alive	336
TCGA-B6-A0RP-01A	dead	3126
TCGA-C8-A1HG-01A	alive	345
TCGA-A2-A0T0-01A	alive	533
TCGA-AO-A0J5-01A	dead	705
TCGA-A2-A25A-01A	alive	3276
TCGA-AO-A0J9-01A	alive	1613
TCGA-AC-A2B8-01A	alive	677
TCGA-BH-A0DE-01A	alive	2372
TCGA-AN-A04D-01A	alive	52
TCGA-B6-A1KI-01A	alive	2236
TCGA-3C-AALJ-01A	alive	1474
TCGA-AR-A0TR-01A	dead	160
TCGA-AR-A1AH-01A	alive	3807
TCGA-A8-A097-01A	alive	365
TCGA-AR-A24T-01A	alive	3202
TCGA-A8-A08R-01A	alive	30
TCGA-EW-A1PE-01A	alive	320
TCGA-E9-A22H-01A	alive	1232
TCGA-BH-A1ES-01A	dead	3462
TCGA-S3-AA14-01A	alive	529
TCGA-A7-A13H-01A	alive	899
TCGA-AN-A0FL-01A	alive	231
TCGA-AC-A3QQ-01A	alive	734
TCGA-B6-A0IJ-01A	alive	7106
TCGA-E2-A10C-01A	alive	1220
TCGA-A7-A6VY-01A	alive	266
TCGA-A1-A0SM-01A	alive	242
TCGA-AO-A0JC-01A	alive	1547
TCGA-BH-A0BQ-01A	alive	2255
TCGA-EW-A1OW-01A	alive	694
TCGA-A8-A06Y-01A	alive	791
TCGA-AN-A041-01A	alive	7
TCGA-AQ-A0Y5-01A	dead	172
TCGA-A2-A25D-01A	alive	552
TCGA-BH-A1EW-01A	dead	1694
TCGA-AC-A7VC-01A	alive	1
TCGA-AN-A0AK-01A	alive	224
TCGA-A2-A3XX-01A	dead	1168
TCGA-E2-A1LE-01A	dead	879
TCGA-BH-A0HO-01A	alive	76
TCGA-E2-A158-01A	alive	450
TCGA-BH-A0BD-01A	alive	554
TCGA-E2-A576-01A	alive	1043
TCGA-BH-A1FJ-01A	dead	1927
TCGA-A2-A0ES-01A	alive	2190
TCGA-A2-A25E-01A	alive	3204
TCGA-D8-A1XZ-01A	alive	466
TCGA-AN-A0FJ-01A	alive	242
TCGA-EW-A1PF-01A	alive	439
TCGA-BH-A0BA-01A	alive	1132
TCGA-5L-AAT0-01A	alive	1477
TCGA-D8-A1X6-01A	alive	541
TCGA-E9-A229-01A	alive	1148
TCGA-AC-A8OQ-01A	alive	34
TCGA-BH-A18J-01A	dead	612
TCGA-AO-A126-01A	alive	3307
TCGA-A8-A076-01A	alive	1642
TCGA-A8-A07P-01A	alive	334
TCGA-BH-A1EN-01A	dead	2127
TCGA-BH-A0BT-01A	alive	2365
TCGA-A2-A04Y-01A	alive	1099
TCGA-C8-A26W-01A	alive	381
TCGA-AN-A0AM-01A	alive	5
TCGA-A7-A4SB-01A	alive	418
TCGA-A2-A3Y0-01A	alive	1546
TCGA-GM-A2DF-01A	alive	2155
TCGA-A8-A09G-01A	alive	0
TCGA-B6-A0RE-01A	alive	7777
TCGA-A8-A09X-01A	dead	426
TCGA-EW-A6SB-01A	alive	760
TCGA-AO-A0J2-01A	alive	997
TCGA-BH-A0BG-01A	alive	1871
TCGA-A2-A0CW-01A	alive	3283
TCGA-LL-A442-01A	alive	889
TCGA-A7-A4SF-01A	alive	545
TCGA-BH-A0E2-01A	alive	435
TCGA-JL-A3YX-01A	alive	352
TCGA-AO-A03L-01A	alive	2442
TCGA-A8-A093-01A	alive	546
TCGA-E2-A10E-01A	alive	865
TCGA-D8-A1JC-01A	alive	480
TCGA-E2-A1L9-01A	alive	598
TCGA-C8-A12Z-01A	alive	382
TCGA-BH-A0DX-01A	alive	2156
TCGA-E9-A1ND-01A	alive	1266
TCGA-B6-A0IO-01A	alive	5042
TCGA-A8-A08O-01A	alive	943
TCGA-BH-A0AU-01A	alive	1914
TCGA-C8-A137-01A	alive	379
TCGA-AO-A0J7-01A	alive	618
TCGA-OL-A66I-01A	alive	714
TCGA-B6-A0IC-01A	dead	1542
TCGA-E9-A1RG-01A	alive	647
TCGA-A2-A0EU-01A	alive	1043
TCGA-E2-A2P5-01A	dead	515
TCGA-E2-A15M-01A	dead	235
TCGA-AC-A2FB-01A	alive	1234
TCGA-E2-A1LH-01A	alive	3247
TCGA-B6-A0RM-01A	dead	2373
TCGA-OL-A5S0-01A	alive	620
TCGA-BH-A0HF-01A	alive	727
TCGA-A7-A425-01A	alive	447
TCGA-D8-A1J8-01A	alive	431
TCGA-BH-A0BL-01A	alive	2278
TCGA-C8-A3M7-01A	dead	1
TCGA-AR-A2LK-01A	dead	1304
TCGA-EW-A6SC-01A	alive	952
TCGA-AO-A0JE-01A	alive	2335
TCGA-AC-A3BB-01A	alive	987
TCGA-AN-A04C-01A	alive	54
TCGA-BH-A8FZ-01A	alive	574
TCGA-E2-A155-01A	alive	640
TCGA-E9-A5UO-01A	alive	785
TCGA-D8-A1XO-01A	alive	1682
TCGA-A2-A04V-01A	dead	1920
TCGA-GM-A2DK-01A	alive	2645
TCGA-A8-A0AD-01A	alive	1157
TCGA-E9-A1R6-01A	alive	339
TCGA-E2-A14U-01A	alive	1318
TCGA-OL-A66K-01A	dead	1021
TCGA-D8-A3Z6-01A	alive	563
TCGA-A8-A09K-01A	alive	912
TCGA-EW-A1OX-01A	alive	911
TCGA-PL-A8LY-01A	alive	8
TCGA-AR-A1AS-01A	alive	1150
TCGA-E2-A9RU-01A	alive	538
TCGA-EW-A1J1-01A	alive	575
TCGA-A2-A0D3-01A	alive	1873
TCGA-AC-A2FO-01A	alive	2255
TCGA-AR-A2LJ-01A	alive	2632
TCGA-AN-A0FT-01A	alive	214
TCGA-C8-A1HK-01A	alive	366
TCGA-EW-A6SA-01A	alive	510
TCGA-C8-A27A-01A	alive	747
TCGA-A2-A3KD-01A	alive	1206
TCGA-B6-A0WV-01A	dead	2417
TCGA-E2-A1LI-01A	alive	3121
TCGA-AO-A1KQ-01A	alive	1882
TCGA-E2-A1IK-01A	alive	1800
TCGA-E9-A1RB-01A	dead	633
TCGA-E9-A24A-01A	alive	747
TCGA-A2-A0EQ-01A	alive	2426
TCGA-E2-A159-01A	alive	762
TCGA-A8-A090-01A	alive	0
TCGA-OL-A66P-01A	alive	428
TCGA-BH-A6R8-01A	alive	293
TCGA-BH-AB28-01A	alive	287
TCGA-E2-A1L7-01A	alive	1836
TCGA-E9-A228-01A	alive	1285
TCGA-AR-A2LO-01A	alive	1198
TCGA-B6-A0IB-01A	dead	3941
TCGA-EW-A1PG-01A	alive	1051
TCGA-A2-A0EY-01A	alive	1925
TCGA-A8-A07R-01A	alive	273
TCGA-A1-A0SH-01A	alive	1437
TCGA-A2-A259-01A	alive	1596
TCGA-A7-A26H-01A	alive	724
TCGA-AR-A0U2-01A	dead	2551
TCGA-A8-A0A7-01A	alive	30
TCGA-A8-A09B-01A	alive	365
TCGA-E2-A573-01A	alive	1062
TCGA-BH-A18L-01A	dead	811
TCGA-D8-A1XU-01A	alive	395
TCGA-E2-A1IJ-01A	alive	865
TCGA-D8-A1JT-01A	alive	405
TCGA-A2-A0CP-01A	alive	2813
TCGA-E9-A1RH-01A	alive	1417
TCGA-A7-A26F-01A	alive	738
TCGA-E9-A1R2-01A	alive	1063
TCGA-BH-A0DZ-01A	alive	495
TCGA-BH-A201-01A	alive	856
TCGA-A2-A0EW-01A	dead	905
TCGA-AR-A2LE-01A	alive	5062
TCGA-C8-A1HI-01A	alive	343
TCGA-B6-A0X7-01A	dead	1781
TCGA-AN-A0FY-01A	alive	10
TCGA-E9-A227-01A	alive	975
TCGA-A1-A0SK-01A	dead	967
TCGA-B6-A0X4-01A	dead	860
TCGA-VS-A9V2-01A	alive	555
TCGA-VS-A9UA-01A	alive	867
TCGA-VS-A94Z-01A	alive	1015
TCGA-C5-A907-01A	alive	448
TCGA-EK-A2H0-01A	alive	1847
TCGA-Q1-A73P-01A	alive	483
TCGA-Q1-A73O-01A	alive	428
TCGA-HG-A2PA-01A	dead	773
TCGA-JW-A5VI-01A	alive	747
TCGA-Q1-A73S-01A	alive	688
TCGA-EK-A3GN-01A	alive	27
TCGA-VS-A9UH-01A	alive	1427
TCGA-EK-A2RM-01A	alive	50
TCGA-VS-A958-01A	alive	1525
TCGA-EA-A3HT-01A	alive	954
TCGA-ZJ-AAXI-01A	alive	0
TCGA-FU-A3HZ-01A	alive	1103
TCGA-HM-A6W2-01A	alive	287
TCGA-DS-A1OD-01A	alive	3874
TCGA-EA-A6QX-01A	alive	730
TCGA-IR-A3LC-01A	alive	3935
TCGA-EK-A2PL-01A	alive	13
TCGA-Q1-A73Q-01A	alive	284
TCGA-LP-A4AU-01A	alive	343
TCGA-JX-A5QV-01A	alive	636
TCGA-VS-A8Q9-01A	alive	1630
TCGA-MU-A51Y-01A	alive	854
TCGA-C5-A8XJ-01A	alive	4467
TCGA-C5-A7UE-01A	alive	4738
TCGA-EA-A3HS-01A	alive	959
TCGA-ZJ-AAXJ-01A	alive	0
TCGA-VS-A8EG-01A	alive	1386
TCGA-C5-A1ML-01A	dead	636
TCGA-C5-A7XC-01A	alive	1551
TCGA-FU-A3NI-01A	dead	44
TCGA-EK-A2R9-01A	alive	4
TCGA-EK-A2RO-01A	alive	2
TCGA-IR-A3L7-01A	alive	4483
TCGA-VS-A9U6-01A	alive	1320
TCGA-EX-A69L-01A	alive	602
TCGA-EX-A69M-01A	dead	186
TCGA-DS-A0VM-01A	alive	2128
TCGA-EK-A2RK-01A	alive	13
TCGA-DR-A0ZM-01A	alive	1791
TCGA-EA-A44S-01A	alive	369
TCGA-C5-A7X5-01A	dead	414
TCGA-C5-A8XH-01A	dead	1394
TCGA-EK-A2PM-01A	alive	18
TCGA-LP-A7HU-01A	alive	406
TCGA-IR-A3LH-01A	alive	2394
TCGA-EA-A1QT-01A	alive	1243
TCGA-DS-A0VK-01A	dead	1118
TCGA-VS-A953-01A	dead	477
TCGA-C5-A1BJ-01A	alive	4385
TCGA-EK-A2R8-01A	alive	44
TCGA-C5-A2LS-01A	alive	1345
TCGA-MY-A5BF-01A	alive	634
TCGA-ZJ-A8QR-01A	dead	582
TCGA-VS-A9V3-01A	alive	540
TCGA-VS-A94X-01A	dead	506
TCGA-ZJ-AAXA-01A	alive	43
TCGA-C5-A1BM-01A	dead	2520
TCGA-C5-A7X8-01A	alive	83
TCGA-ZJ-AB0I-01A	alive	0
TCGA-DS-A1OA-01A	dead	879
TCGA-RA-A741-01A	alive	444
TCGA-DS-A3LQ-01A	alive	699
TCGA-C5-A2LZ-01A	dead	3046
TCGA-VS-A954-01A	alive	1714
TCGA-VS-A8EH-01A	alive	986
TCGA-MA-AA3X-01A	alive	595
TCGA-EA-A3HR-01A	alive	940
TCGA-VS-A959-01A	alive	1561
TCGA-ZJ-A8QQ-01A	alive	2056
TCGA-WL-A834-01A	alive	791
TCGA-R2-A69V-01A	alive	596
TCGA-VS-A94W-01A	alive	1243
TCGA-C5-A1MP-01A	alive	109
TCGA-EX-A8YF-01A	alive	473
TCGA-C5-A1ME-01A	alive	1756
TCGA-DS-A0VL-01A	alive	81
TCGA-HM-A3JK-01A	alive	632
TCGA-C5-A1MF-01A	alive	1617
TCGA-C5-A1MJ-01A	dead	14
TCGA-EA-A78R-01A	alive	410
TCGA-EK-A3GM-01A	alive	0
TCGA-FU-A40J-01A	alive	426
TCGA-VS-A9UQ-01A	alive	1263
TCGA-IR-A3LL-01A	alive	1106
TCGA-ZJ-AAXN-01A	alive	0
TCGA-C5-A1MQ-01A	alive	1031
TCGA-VS-A9UI-01A	dead	1246
TCGA-DS-A1O9-01A	dead	266
TCGA-VS-A9UD-01A	alive	739
TCGA-2W-A8YY-01A	alive	533
TCGA-JX-A3Q8-01A	alive	1357
TCGA-4J-AA1J-01A	alive	542
TCGA-MA-AA43-01A	alive	346
TCGA-UC-A7PG-01A	dead	370
TCGA-LP-A4AW-01A	alive	27
TCGA-C5-A1MN-01A	dead	1245
TCGA-LP-A5U3-01A	alive	25
TCGA-MA-AA41-01A	alive	254
TCGA-C5-A8ZZ-01A	alive	636
TCGA-DS-A7WI-01A	dead	252
TCGA-GH-A9DA-01A	alive	540
TCGA-MA-AA42-01A	alive	259
TCGA-VS-A8QH-01A	dead	1210
TCGA-IR-A3LK-01A	dead	808
TCGA-VS-A9V4-01A	dead	132
TCGA-VS-A8Q8-01A	dead	978
TCGA-EK-A2RN-01A	alive	71
TCGA-C5-A7CH-01A	alive	4694
TCGA-VS-A9UT-01A	alive	482
TCGA-EK-A2RC-01A	alive	129
TCGA-EK-A2IP-01A	alive	202
TCGA-JW-A5VL-01A	alive	474
TCGA-VS-A9V5-01A	dead	494
TCGA-HM-A4S6-01A	alive	454
TCGA-C5-A8YR-01A	dead	837
TCGA-ZJ-AAXB-01A	alive	0
TCGA-IR-A3LA-01A	alive	4172
TCGA-FU-A3WB-01A	alive	491
TCGA-VS-A9UJ-01A	dead	52
TCGA-MA-AA3Z-01A	alive	595
TCGA-VS-A9UO-01A	alive	1456
TCGA-LP-A4AV-01A	alive	0
TCGA-C5-A2LT-01A	alive	2226
TCGA-Q1-A6DV-01A	alive	491
TCGA-VS-A8EK-01A	dead	829
TCGA-DG-A2KL-01A	alive	1367
TCGA-VS-A8QF-01A	alive	1800
TCGA-DG-A2KK-01A	alive	2496
TCGA-C5-A7CM-01A	alive	619
TCGA-EA-A439-01A	alive	965
TCGA-DS-A1OB-01A	dead	861
TCGA-C5-A1MK-01A	dead	74
TCGA-XS-A8TJ-01A	alive	890
TCGA-EK-A2RD-01A	alive	2
TCGA-C5-A1BL-01A	alive	5271
TCGA-DG-A2KM-01A	alive	1946
TCGA-ZJ-AAXU-01A	alive	5
TCGA-EA-A3QD-01A	alive	397
TCGA-C5-A3HL-01A	alive	621
TCGA-LP-A5U2-01A	alive	9
TCGA-VS-A9V0-01A	alive	573
TCGA-EA-A43B-01A	alive	791
TCGA-EA-A5ZD-01A	alive	830
TCGA-VS-A9UC-01A	alive	825
TCGA-C5-A3HF-01A	dead	543
TCGA-VS-A8EC-01A	alive	1415
TCGA-EK-A2IR-01A	alive	3442
TCGA-ZJ-AAXF-01A	alive	0
TCGA-HG-A9SC-01A	alive	504
TCGA-FU-A3TQ-01A	alive	795
TCGA-C5-A905-01A	alive	4879
TCGA-C5-A1M5-01A	dead	2052
TCGA-MA-AA3W-01A	alive	685
TCGA-DS-A0VN-01A	alive	2910
TCGA-EX-A3L1-01A	alive	463
TCGA-EK-A2R7-01A	alive	27
TCGA-ZJ-AB0H-01A	alive	0
TCGA-C5-A7UC-01A	dead	523
TCGA-LP-A4AX-01A	alive	380
TCGA-EK-A2RJ-01A	alive	53
TCGA-C5-A902-01A	alive	149
TCGA-Q1-A5R1-01A	alive	474
TCGA-EK-A2RA-01A	alive	1246
TCGA-VS-A9UM-01A	dead	829
TCGA-EA-A410-01A	alive	803
TCGA-FU-A23K-01A	alive	372
TCGA-C5-A8XK-01A	alive	3039
TCGA-EX-A1H5-01A	alive	619
TCGA-C5-A3HE-01A	alive	548
TCGA-VS-A9UB-01A	alive	911
TCGA-FU-A5XV-01A	alive	321
TCGA-C5-A1M6-01A	dead	955
TCGA-UC-A7PI-01A	alive	2114
TCGA-VS-A9UR-01A	alive	793
TCGA-FU-A3EO-01A	alive	490
TCGA-C5-A1M8-01A	alive	919
TCGA-VS-A8QM-01A	dead	951
TCGA-FU-A23L-01A	alive	725
TCGA-VS-A9UZ-01A	alive	2044
TCGA-IR-A3LF-01A	alive	2949
TCGA-MY-A5BD-01A	alive	1667
TCGA-EA-A5O9-01A	alive	788
TCGA-MA-AA3Y-01A	alive	542
TCGA-ZX-AA5X-01A	alive	119
TCGA-EA-A411-01A	alive	747
TCGA-C5-A2LY-01A	alive	2383
TCGA-ZJ-AAX8-01A	alive	0
TCGA-C5-A7CL-01A	dead	471
TCGA-C5-A2M1-01A	alive	1169
TCGA-VS-A9UP-01A	alive	1444
TCGA-VS-A950-01A	alive	1221
TCGA-MY-A5BE-01A	alive	1066
TCGA-C5-A1M9-01A	dead	1065
TCGA-C5-A2LV-01A	alive	2234
TCGA-JX-A3PZ-01A	dead	642
TCGA-FU-A770-01A	alive	34
TCGA-C5-A7UI-01A	dead	2888
TCGA-EK-A2PG-01A	alive	46
TCGA-ZJ-AAX4-01A	alive	21
TCGA-MU-A5YI-01A	alive	1053
TCGA-VS-A9U7-01A	alive	1472
TCGA-FU-A57G-01A	alive	1078
TCGA-VS-A9U5-01A	alive	1535
TCGA-EK-A2GZ-01A	alive	383
TCGA-ZJ-AAXD-01A	alive	0
TCGA-DS-A1OC-01A	alive	376
TCGA-VS-A8EB-01A	dead	305
TCGA-VS-A9UV-01A	dead	104
TCGA-EK-A2RB-01A	alive	9
TCGA-EA-A5FO-01A	alive	815
TCGA-DG-A2KJ-01A	alive	2893
TCGA-C5-A2LX-01A	alive	2526
TCGA-EK-A2H1-01A	alive	799
TCGA-EA-A4BA-01A	alive	755
TCGA-IR-A3LI-01A	alive	2493
TCGA-C5-A901-01A	alive	518
TCGA-EA-A3QE-01A	alive	761
TCGA-VS-A9UL-01A	dead	442
TCGA-VS-A9UU-01A	alive	442
TCGA-MY-A913-01A	alive	524
TCGA-Q1-A6DT-01A	dead	103
TCGA-ZJ-AAXT-01A	alive	0
TCGA-VS-A94Y-01A	dead	144
TCGA-EK-A2PI-01A	alive	586
TCGA-C5-A7CG-01A	alive	6408
TCGA-C5-A1MH-01A	dead	1186
TCGA-DG-A2KH-01A	alive	34
TCGA-EA-A50E-01A	dead	8
TCGA-EA-A97N-01A	alive	11
TCGA-C5-A8YT-01A	dead	186
TCGA-EA-A1QS-01A	alive	1203
TCGA-UC-A7PF-01A	dead	2859
TCGA-EK-A3GK-01A	alive	15
TCGA-C5-A2M2-01A	dead	25
TCGA-JX-A3Q0-01A	alive	6375
TCGA-BI-A20A-01A	alive	720
TCGA-EX-A449-01A	alive	447
TCGA-VS-A957-01A	alive	1688
TCGA-C5-A8YQ-01A	dead	715
TCGA-DR-A0ZL-01A	alive	2669
TCGA-JW-A5VK-01A	alive	623
TCGA-C5-A7CJ-01A	dead	3097
TCGA-EA-A5ZE-01A	alive	829
TCGA-DS-A5RQ-01A	alive	512
TCGA-EK-A2PK-01A	alive	12
TCGA-VS-AA62-01A	dead	469
TCGA-C5-A7UH-01A	alive	3988
TCGA-Q1-A73R-01A	alive	567
TCGA-FU-A3YQ-01A	alive	861
TCGA-FU-A3HY-01A	alive	954
TCGA-EK-A3GJ-01A	alive	3
TCGA-JW-A69B-01A	alive	863
TCGA-VS-A8EJ-01A	dead	607
TCGA-Q1-A5R3-01A	alive	485
TCGA-EA-A3Y4-01A	alive	1122
TCGA-Q1-A5R2-01A	alive	499
TCGA-DS-A7WH-01A	alive	533
TCGA-VS-A8EI-01A	alive	729
TCGA-VS-A9V1-01A	dead	157
TCGA-EA-A3HQ-01A	alive	1136
TCGA-C5-A7X3-01A	dead	284
TCGA-C5-A1MI-01A	dead	1083
TCGA-VS-A8EL-01A	alive	1992
TCGA-EA-A3HU-01A	alive	1013
TCGA-UC-A7PD-01A	dead	355
TCGA-VS-A8QA-01A	alive	1099
TCGA-BI-A0VR-01A	alive	1505
TCGA-EK-A2RE-01A	alive	57
TCGA-JW-A5VH-01A	dead	100
TCGA-IR-A3LB-01A	dead	2032
TCGA-C5-A8XI-01A	alive	254
TCGA-HM-A3JJ-01A	dead	659
TCGA-VS-A952-01A	alive	1778
TCGA-VS-A8QC-01A	dead	350
TCGA-EA-A556-01A	alive	453
TCGA-C5-A7CK-01A	dead	4086
TCGA-JW-A5VG-01A	alive	834
TCGA-C5-A1M7-01A	alive	1409
TCGA-JW-AAVH-01A	alive	552
TCGA-JW-A5VJ-01A	alive	652
TCGA-FU-A3TX-01A	alive	45
TCGA-DS-A7WF-01A	dead	492
TCGA-FU-A2QG-01A	alive	579
TCGA-BI-A0VS-01A	alive	1735
TCGA-JW-A852-01A	dead	156
TCGA-C5-A0TN-01A	dead	348
TCGA-VS-A9UY-01A	dead	555
TCGA-C5-A7CO-01A	alive	4482
TCGA-Q1-A6DW-01A	alive	534
TCGA-MU-A8JM-01A	alive	607
TCGA-ZJ-A8QO-01A	alive	0
TCGA-EA-A5ZF-01A	alive	828
TCGA-EK-A2RL-01A	dead	721
TCGA-PN-A8MA-01A	alive	90
TCGA-W5-AA2O-01A	dead	640
TCGA-W5-AA2T-01A	dead	1220
TCGA-W5-AA30-01A	alive	1153
TCGA-W5-AA2R-01A	alive	1542
TCGA-W5-AA34-01A	dead	168
TCGA-ZU-A8S4-01A	dead	98
TCGA-ZH-A8Y5-01A	alive	1229
TCGA-W5-AA2H-01A	alive	1077
TCGA-W5-AA2U-01A	dead	627
TCGA-W5-AA31-01A	alive	10
TCGA-W5-AA36-01A	dead	1402
TCGA-W5-AA33-01A	alive	1449
TCGA-ZH-A8Y1-01A	dead	385
TCGA-YR-A95A-01A	dead	26
TCGA-W6-AA0S-01A	alive	808
TCGA-W5-AA2Q-01A	alive	50
TCGA-ZH-A8Y4-01A	dead	741
TCGA-WD-A7RX-01A	dead	21
TCGA-3X-AAVE-01A	alive	650
TCGA-4G-AAZT-01A	alive	420
TCGA-ZH-A8Y8-01A	alive	602
TCGA-W5-AA38-01A	alive	1471
TCGA-3X-AAVA-01A	dead	445
TCGA-W5-AA2X-01A	dead	271
TCGA-3X-AAVC-01A	alive	709
TCGA-W5-AA2Z-01A	alive	1614
TCGA-4G-AAZO-01A	alive	1177
TCGA-ZH-A8Y2-01A	dead	701
TCGA-W5-AA2I-01A	dead	1939
TCGA-ZH-A8Y6-01A	alive	519
TCGA-3X-AAV9-01A	dead	339
TCGA-3X-AAVB-01A	alive	402
TCGA-W5-AA2W-01A	dead	924
TCGA-W5-AA39-01A	dead	170
TCGA-ZD-A8I3-01A	dead	0
TCGA-W5-AA2G-01A	alive	1976
TCGA-F4-6703-01A	alive	1456
TCGA-AA-3712-01A	alive	0
TCGA-AA-3872-01A	alive	0
TCGA-AA-3552-01A	dead	0
TCGA-AA-3867-01A	alive	731
TCGA-AA-A02H-01A	dead	61
TCGA-A6-A566-01A	dead	758
TCGA-AA-3519-01A	alive	276
TCGA-D5-6535-01A	alive	460
TCGA-A6-6142-01A	alive	763
TCGA-A6-6138-01A	alive	685
TCGA-AD-6899-01A	dead	48
TCGA-G4-6317-01A	alive	1095
TCGA-QG-A5YX-01A	alive	1003
TCGA-AA-3819-01A	alive	761
TCGA-AA-3562-01A	alive	608
TCGA-AA-3966-01A	alive	61
TCGA-AA-A00O-01A	alive	822
TCGA-CA-5254-01A	alive	386
TCGA-AA-3950-01A	alive	730
TCGA-AA-3692-01A	dead	0
TCGA-AA-3846-01A	alive	518
TCGA-AA-3975-01A	alive	1036
TCGA-A6-2683-01A	dead	472
TCGA-D5-6898-01A	alive	229
TCGA-AA-3680-01A	dead	0
TCGA-4T-AA8H-01A	alive	385
TCGA-AA-A03J-01A	alive	1246
TCGA-AA-3818-01A	dead	30
TCGA-AA-3555-01A	alive	911
TCGA-AD-5900-01A	alive	370
TCGA-F4-6805-01A	alive	1047
TCGA-CA-5255-01A	alive	376
TCGA-AA-3837-01A	alive	1186
TCGA-CM-4752-01A	alive	396
TCGA-A6-5662-01A	alive	718
TCGA-CM-6168-01A	alive	395
TCGA-AZ-6603-01A	dead	899
TCGA-AA-3675-01A	alive	1431
TCGA-DM-A285-01A	dead	179
TCGA-DM-A28F-01A	dead	1094
TCGA-A6-2672-01A	alive	1419
TCGA-DM-A282-01A	alive	4233
TCGA-A6-2671-01A	dead	1126
TCGA-AA-3833-01A	alive	485
TCGA-G4-6298-01A	dead	715
TCGA-G4-6295-01A	alive	254
TCGA-AD-6548-01A	alive	650
TCGA-CM-6678-01A	alive	335
TCGA-AA-3856-01A	alive	30
TCGA-AA-3496-01A	alive	31
TCGA-A6-6652-01A	alive	751
TCGA-4N-A93T-01A	alive	146
TCGA-AA-A010-01A	alive	1064
TCGA-D5-5537-01A	dead	456
TCGA-AA-3511-01A	alive	212
TCGA-CK-4951-01A	dead	2134
TCGA-AA-3986-01A	alive	580
TCGA-AY-4070-01A	dead	496
TCGA-AA-3811-01A	dead	30
TCGA-AD-6963-01A	alive	834
TCGA-AA-3858-01A	alive	945
TCGA-3L-AA1B-01A	alive	475
TCGA-G4-6293-01A	alive	4051
TCGA-F4-6569-01A	alive	1087
TCGA-AA-3660-01A	alive	2375
TCGA-DM-A1D9-01A	alive	4270
TCGA-AA-3845-01A	dead	0
TCGA-D5-6536-01A	alive	543
TCGA-F4-6704-01A	alive	47
TCGA-QG-A5YW-01A	alive	896
TCGA-AA-3685-01A	alive	1127
TCGA-AA-A01P-01A	dead	0
TCGA-DM-A1DB-01A	dead	1348
TCGA-CM-5348-01A	alive	699
TCGA-D5-6532-01A	alive	555
TCGA-D5-6929-01A	alive	408
TCGA-CM-4751-01A	alive	822
TCGA-D5-6530-01A	alive	621
TCGA-AA-3947-01A	alive	1004
TCGA-D5-6922-01A	alive	308
TCGA-AZ-6601-01A	dead	3042
TCGA-AA-3696-01A	dead	0
TCGA-QG-A5Z2-01A	alive	952
TCGA-A6-6141-01A	alive	255
TCGA-A6-5659-01A	alive	926
TCGA-A6-2680-01A	alive	1068
TCGA-AA-A01F-01A	alive	974
TCGA-AZ-4308-01A	alive	3324
TCGA-NH-A6GB-01A	alive	476
TCGA-NH-A5IV-01A	alive	588
TCGA-AY-A69D-01A	alive	543
TCGA-CA-5256-01A	alive	379
TCGA-AA-3842-01A	alive	1126
TCGA-CK-6751-01A	alive	3780
TCGA-AA-A00W-01A	alive	456
TCGA-CK-6748-01A	alive	61
TCGA-DM-A0XF-01A	dead	1162
TCGA-AA-A01G-01A	alive	365
TCGA-DM-A280-01A	dead	236
TCGA-A6-6653-01A	alive	742
TCGA-CK-4950-01A	alive	2599
TCGA-AA-3672-01A	alive	28
TCGA-AA-3861-01A	alive	914
TCGA-AA-3554-01A	alive	546
TCGA-AA-3530-01A	alive	580
TCGA-AA-3695-01A	alive	0
TCGA-AA-3666-01A	dead	61
TCGA-CM-5344-01A	alive	670
TCGA-AA-3525-01A	alive	245
[truncated: 7,562 more rows]
